# Supplementary material for: Research on Knowledge, Attitudes, and Practices of Influenza Vaccination Among Healthcare Workers in Chongqing, China—Based on Structural Equation Model
Source: Front Public Health. 2022 May 19;10:853041. doi: 10.3389/fpubh.2022.853041 (PMC9160795; doi:10.3389/fpubh.2022.853041)
Supplement: Supplementary file 1 [file Table_1.XLSX]

## Sheet: Sheet1
P1	P2	P3	P4	P5	K1	K2	K3	K4	K5	K6	K7	K8	A1	A2	A3	A4	P401
0	1	1	4	1	1	0	1	1	1	1	1	1	4	2	3	4	1
0	1	1	4	1	1	1	1	1	1	1	1	1	3	2	4	3	1
0	1	0	3	1	1	0	0	1	1	1	1	1	3	1	3	3	1
0	0	0	2	1	1	1	1	0	1	1	1	0	3	2	3	2	0
1	1	0	4	1	1	1	1	1	0	1	1	1	3	1	3	3	1
0	1	0	1	1	1	0	1	1	1	1	1	0	3	1	3	3	0
0	1	0	3	0	1	1	0	1	1	1	1	1	3	2	3	2	1
0	1	0	4	1	1	1	1	0	0	1	1	0	4	1	3	3	1
0	1	0	1	1	1	0	1	1	1	1	1	1	2	0	2	2	0
0	1	0	4	0	1	1	1	1	1	1	1	0	2	2	2	4	1
1	1	0	4	1	1	1	1	1	1	1	1	0	3	2	4	3	1
0	0	0	2	1	1	1	1	1	1	1	1	1	3	1	3	2	0
0	0	0	3	1	1	1	1	1	1	1	1	0	3	3	3	3	1
0	0	0	1	0	1	0	0	0	1	0	0	0	2	1	1	2	0
1	1	0	3	1	1	1	1	1	1	1	1	1	4	3	3	3	1
1	0	0	3	1	1	0	1	1	0	1	1	0	4	2	4	3	1
1	0	0	4	1	1	1	1	1	1	1	1	0	4	3	4	2	1
1	0	0	4	0	1	1	0	0	1	1	1	0	2	2	3	2	1
1	0	1	4	1	1	1	1	1	1	1	1	1	4	4	4	3	1
0	1	0	2	1	1	1	1	0	0	1	0	0	3	1	3	2	0
0	1	1	4	1	1	1	1	1	1	1	1	1	4	4	4	4	1
1	1	0	4	1	1	1	1	1	1	1	1	0	3	3	3	4	1
0	1	0	3	1	1	1	1	1	1	1	0	0	3	2	3	3	1
0	1	0	3	1	1	1	1	1	1	1	1	0	3	2	3	3	1
0	1	0	3	1	1	1	1	1	1	1	1	0	3	2	3	3	1
0	1	0	4	1	1	1	0	1	1	1	1	1	4	2	4	4	1
0	1	0	3	1	1	1	1	1	1	1	1	0	4	2	3	2	1
0	1	0	3	1	1	1	1	1	1	1	1	1	2	1	4	3	1
0	1	0	2	1	1	1	1	1	1	1	1	0	4	3	2	2	0
0	1	0	3	1	1	1	1	1	1	1	1	0	3	3	3	3	1
0	1	1	4	1	1	1	1	1	0	1	1	0	3	3	3	2	1
0	1	0	3	1	1	1	0	1	1	1	1	0	4	2	3	4	1
0	1	0	2	0	1	1	1	1	1	1	1	0	3	2	2	2	0
1	1	1	3	1	1	1	1	1	1	1	1	1	3	3	3	2	1
0	0	0	1	0	1	1	1	1	0	1	1	0	3	1	2	2	0
0	1	0	3	1	1	1	1	1	1	1	1	1	3	4	3	3	1
0	1	1	4	1	1	1	1	1	1	1	1	1	4	2	4	4	1
1	1	1	4	1	1	1	1	1	1	1	1	0	3	3	4	4	1
0	1	0	2	1	1	1	1	1	1	1	1	1	4	1	3	3	0
0	1	0	2	0	1	1	1	1	0	1	1	0	2	0	2	2	0
0	1	0	3	1	1	1	1	1	0	1	1	0	3	3	3	3	1
0	1	0	3	1	1	1	0	1	1	1	1	1	4	3	3	4	1
0	1	0	3	1	1	0	1	1	1	1	1	0	3	1	3	2	1
1	1	1	3	1	1	1	1	1	1	1	1	0	3	1	3	3	1
0	1	0	1	0	1	0	1	1	1	1	1	0	4	0	3	3	0
0	1	0	3	1	1	1	1	1	0	1	1	0	3	2	3	3	1
0	1	0	1	0	1	1	0	1	1	1	1	0	2	1	2	2	0
0	0	0	2	1	1	1	0	1	1	1	1	1	3	1	3	3	0
0	1	0	2	1	1	0	1	1	0	1	1	0	3	3	3	3	0
0	1	0	2	0	1	1	1	1	1	1	1	1	4	3	3	2	0
0	1	0	4	1	1	1	1	1	1	1	1	0	4	2	3	3	1
1	1	1	3	1	1	1	1	1	1	1	1	1	3	3	3	2	1
0	0	0	2	1	1	1	0	1	1	1	1	0	2	2	3	2	0
1	1	1	4	1	1	1	1	1	1	1	1	1	3	3	4	4	1
0	1	0	4	1	1	1	1	1	1	1	1	1	4	3	4	4	1
0	1	0	2	1	1	1	0	1	1	1	1	0	4	2	3	4	0
0	1	0	4	1	1	1	0	1	1	1	1	1	4	2	3	3	1
0	0	0	3	1	1	1	0	1	1	1	1	0	3	2	3	3	1
0	1	0	1	0	1	0	1	1	1	1	1	1	3	1	3	2	0
0	0	0	1	0	1	1	1	1	1	1	1	1	3	2	3	2	0
1	1	0	2	1	1	1	1	0	1	1	1	1	3	1	3	2	0
0	1	0	3	1	1	1	1	1	1	1	1	0	3	3	3	3	1
1	1	0	3	1	1	1	1	1	0	1	1	0	4	3	4	4	1
0	1	0	3	1	1	1	1	1	1	0	1	0	3	4	3	3	1
0	0	0	2	1	1	1	1	1	0	0	1	0	3	1	2	2	0
0	0	0	2	1	1	1	1	1	1	1	1	1	3	3	3	2	0
0	0	0	3	1	0	1	0	1	1	0	1	0	4	3	4	4	1
0	1	0	3	1	1	1	1	0	1	0	1	0	3	2	3	2	1
0	1	0	3	1	1	1	1	1	1	1	1	0	3	1	3	2	1
0	1	0	4	1	1	1	1	1	1	1	1	1	4	4	4	4	1
1	0	0	3	1	1	1	1	1	1	1	1	0	3	2	3	3	1
0	0	0	3	1	1	1	1	1	1	1	0	0	3	1	3	2	1
1	1	1	4	1	1	1	1	1	1	1	1	1	4	3	4	4	1
0	0	0	2	0	1	1	1	1	1	1	1	0	3	3	3	3	0
0	1	0	3	1	1	1	1	1	1	1	1	0	3	2	3	3	1
1	1	0	3	1	1	1	0	0	1	1	1	1	3	2	3	3	1
0	0	0	4	1	1	1	1	1	1	1	1	1	3	2	3	4	1
0	0	0	3	1	1	1	1	0	1	0	1	0	3	3	1	1	1
0	1	0	2	1	1	1	0	1	1	1	1	0	3	2	2	2	0
1	1	1	4	1	1	1	1	1	1	1	1	1	4	3	3	4	1
1	0	0	3	1	1	1	1	1	1	1	1	0	2	3	3	2	1
1	1	0	4	1	1	1	1	1	1	1	1	1	4	1	3	4	1
0	0	0	2	0	1	1	1	1	1	1	1	0	4	2	2	2	0
0	0	0	3	1	1	1	1	1	1	1	1	0	3	2	3	2	1
1	1	0	2	1	1	1	1	1	1	1	1	0	3	2	3	3	0
0	1	0	4	1	1	1	0	1	1	1	1	0	4	2	4	3	1
0	1	1	4	1	1	0	1	1	1	1	1	1	4	2	3	3	1
0	0	0	3	1	1	1	0	1	1	1	1	1	4	3	3	3	1
0	1	0	4	1	1	0	0	1	1	1	1	0	4	3	3	4	1
0	0	0	4	1	1	1	1	1	0	1	1	0	3	1	3	2	1
0	0	1	3	1	1	1	1	1	1	1	1	1	4	2	4	3	1
0	1	0	3	1	1	1	1	1	1	1	1	0	3	1	4	3	1
0	1	0	4	1	1	1	0	0	0	1	1	0	4	2	3	3	1
0	0	1	2	1	1	1	1	1	1	1	1	0	4	2	3	1	0
1	1	1	4	1	1	1	1	1	1	1	1	1	4	3	4	4	1
0	1	0	4	1	1	1	1	1	1	0	1	0	3	3	3	3	1
0	0	0	2	1	1	1	0	1	1	1	1	0	2	2	2	2	0
0	1	0	2	1	1	1	0	1	1	1	1	0	4	2	4	3	0
0	1	0	2	1	1	1	0	1	1	1	1	1	2	3	2	2	0
0	1	0	3	1	1	1	1	1	1	1	1	0	3	2	3	2	1
1	1	1	2	1	1	1	1	1	1	1	1	1	3	2	3	3	0
0	1	0	2	0	1	1	1	1	0	1	1	0	3	1	3	2	0
0	1	0	3	1	1	1	0	0	1	1	1	1	4	3	3	3	1
1	1	1	4	1	1	1	1	1	1	1	1	0	4	3	3	2	1
0	1	0	2	1	1	1	1	1	1	0	1	0	2	2	3	2	0
0	0	0	3	1	1	1	1	1	1	1	1	1	3	2	3	3	1
0	1	0	3	0	1	1	0	1	1	1	1	1	4	2	4	4	1
0	1	1	2	1	1	1	1	1	1	1	1	0	3	3	3	3	0
0	1	1	4	1	1	1	1	1	1	1	1	1	4	4	4	4	1
0	1	0	4	1	1	1	1	1	1	1	1	1	3	3	4	3	1
0	1	1	2	1	1	1	1	1	1	1	1	0	3	1	3	2	0
0	1	1	4	1	0	1	0	1	1	1	1	0	4	0	4	3	1
0	1	0	4	1	1	1	1	1	1	1	1	0	4	3	4	4	1
0	0	1	3	1	1	1	1	1	1	1	1	1	3	3	3	2	1
0	1	0	3	1	1	0	1	1	1	1	1	0	4	3	3	3	1
0	0	0	3	1	1	1	1	0	1	1	1	0	4	2	3	3	1
0	1	0	3	1	1	1	0	1	1	1	1	1	3	3	3	3	1
0	1	0	3	1	1	1	0	1	1	1	1	0	2	2	4	3	1
0	0	0	2	1	1	1	1	1	1	1	1	0	3	3	3	3	0
0	1	0	1	0	1	1	1	1	1	1	1	1	3	3	3	1	0
0	1	0	3	1	1	1	0	1	1	1	1	1	3	2	3	3	1
0	1	1	4	1	1	0	0	1	1	1	1	1	4	4	3	3	1
0	0	0	2	1	1	1	0	1	1	1	1	1	3	2	2	2	0
0	1	0	4	1	1	1	1	1	1	1	1	0	3	2	3	3	1
1	1	0	4	1	1	1	1	1	1	1	1	0	3	3	4	3	1
0	0	0	2	1	1	1	0	1	1	1	1	0	3	2	2	3	0
0	1	1	4	1	1	1	1	1	1	1	1	0	4	3	3	3	1
0	0	0	3	0	1	0	0	1	0	1	1	0	3	2	0	3	1
0	1	0	3	1	1	1	0	1	1	1	1	0	4	3	3	3	1
0	1	0	2	1	1	1	1	0	1	1	1	1	4	3	3	2	0
0	1	0	2	1	1	1	1	1	1	1	1	0	3	3	2	2	0
0	1	0	4	1	1	1	1	0	1	1	1	0	3	3	3	2	1
0	0	0	2	1	1	1	0	1	0	0	1	1	3	1	3	3	0
1	1	1	4	1	1	1	1	1	1	1	1	0	3	3	4	4	1
0	1	1	3	1	1	1	1	1	1	1	1	0	3	2	3	2	1
1	1	0	2	1	1	1	1	1	1	1	1	1	3	2	3	2	0
0	1	0	1	0	1	1	1	1	1	1	1	1	3	3	3	2	0
0	0	1	4	1	1	1	1	1	1	1	1	0	3	2	3	2	1
0	0	0	3	1	1	1	1	0	1	0	0	0	3	2	3	3	1
0	1	0	3	1	1	1	1	1	1	1	1	1	4	2	3	3	1
0	1	1	3	1	1	0	0	1	1	1	1	1	4	3	4	4	1
1	1	1	3	1	1	1	1	1	1	1	1	1	4	3	3	3	1
0	1	0	2	0	1	1	1	1	1	0	1	1	2	3	3	2	0
0	1	1	4	1	1	1	1	1	1	1	1	0	4	3	4	4	1
0	1	0	2	1	1	1	0	1	0	0	1	0	3	2	3	2	0
0	0	0	2	1	1	0	1	0	1	1	1	0	3	2	3	2	0
0	0	0	2	0	1	1	1	1	1	1	1	0	3	1	1	2	0
0	1	1	4	1	1	1	1	1	1	1	1	1	3	2	3	3	1
0	1	0	3	1	1	1	1	1	1	1	1	0	4	3	3	3	1
0	0	1	4	1	1	0	1	1	1	1	1	0	4	0	4	3	1
1	1	0	4	1	1	1	0	1	1	1	1	1	3	3	3	3	1
1	1	1	4	1	1	1	1	1	1	1	1	0	4	4	3	4	1
0	1	0	2	1	1	1	0	1	1	1	1	1	2	2	4	2	0
0	1	0	2	1	1	1	0	1	1	1	1	0	2	3	2	2	0
0	1	0	3	1	1	1	0	0	1	1	1	1	3	1	3	2	1
0	1	0	3	1	1	1	0	1	1	1	1	1	3	1	3	3	1
0	1	0	1	0	1	1	1	1	0	1	1	0	2	0	3	1	0
0	0	1	3	1	1	1	1	1	0	1	1	0	3	3	3	3	1
0	1	1	2	0	1	1	0	1	0	1	1	0	2	1	2	2	0
0	0	0	2	1	1	1	1	1	1	1	1	1	3	2	2	2	0
0	0	0	3	1	1	1	0	1	1	1	1	1	3	1	3	3	1
0	0	0	0	0	1	1	1	1	1	1	1	0	1	1	2	1	0
0	1	1	3	1	1	1	1	1	1	1	1	1	3	2	3	2	1
0	1	0	3	1	1	0	1	1	1	1	1	0	3	1	3	3	1
0	1	0	4	1	1	1	0	1	0	1	1	0	3	3	3	3	1
1	1	0	4	1	1	1	1	0	1	1	1	1	4	2	4	4	1
1	1	1	4	1	1	1	1	1	0	1	1	0	3	2	3	3	1
0	1	0	3	1	1	1	1	0	1	1	1	0	4	2	4	3	1
0	0	0	4	1	1	1	0	1	1	1	1	0	3	4	3	3	1
1	1	0	3	0	1	1	1	1	1	1	1	0	3	3	3	2	1
0	1	0	1	1	1	1	0	1	1	1	1	0	3	2	3	2	0
0	1	0	3	1	1	1	1	0	1	1	1	1	3	2	3	3	1
0	1	0	3	1	1	1	1	1	1	1	1	0	2	3	2	2	1
0	1	0	4	1	1	1	1	1	1	0	1	0	2	2	2	4	1
0	1	0	3	0	1	1	1	1	1	1	1	1	3	3	3	3	1
0	0	0	4	0	1	1	1	1	1	1	1	1	3	3	3	2	1
0	1	0	4	1	1	1	1	1	1	1	1	1	4	1	4	3	1
0	1	0	2	1	1	1	1	1	1	1	1	0	4	2	4	4	0
0	0	0	3	1	1	1	0	1	1	1	1	0	2	2	2	2	1
0	1	0	4	1	1	1	1	1	1	1	1	0	4	3	3	4	1
1	0	0	4	1	1	1	0	1	1	1	1	0	4	3	4	3	1
0	1	0	2	1	1	1	1	1	1	1	1	0	3	2	4	3	0
0	1	0	2	1	1	1	1	1	1	1	1	1	3	2	3	3	0
0	1	0	3	0	1	1	1	1	1	1	1	1	3	3	3	3	1
1	1	1	4	1	1	1	1	1	1	1	1	0	4	4	4	3	1
0	0	0	2	1	1	1	0	1	1	1	0	0	3	2	3	2	0
1	1	1	4	1	1	1	1	1	1	1	1	0	4	3	3	3	1
1	1	0	3	1	1	1	1	1	1	1	1	1	4	2	2	2	1
1	1	1	4	1	1	1	1	1	1	1	1	0	4	0	4	4	1
1	1	0	4	1	1	1	1	1	1	1	1	0	3	3	3	3	1
1	1	0	3	1	1	1	1	1	1	1	0	0	3	2	3	2	1
0	1	0	3	1	1	1	1	1	1	1	1	0	4	3	4	4	1
0	0	0	4	1	1	1	1	1	1	1	1	1	3	2	4	3	1
0	1	1	3	1	1	0	0	1	1	1	1	1	4	2	3	3	1
0	1	0	3	1	1	1	1	1	1	1	1	1	3	2	2	2	1
0	0	0	4	1	1	1	1	1	1	1	1	1	3	1	3	3	1
0	0	0	2	0	1	1	1	1	1	0	1	0	3	3	3	2	0
1	0	0	2	1	1	1	1	1	1	1	1	0	3	3	2	2	0
0	0	0	2	1	1	1	1	1	1	1	1	1	3	1	1	2	0
0	1	0	4	1	1	1	1	1	1	1	1	0	4	2	4	4	1
1	1	0	4	1	1	1	1	1	1	1	1	1	4	3	4	4	1
0	0	0	2	1	1	1	1	1	0	1	1	0	3	1	4	3	0
0	1	1	2	0	1	1	1	1	1	1	1	0	3	2	3	2	0
0	0	0	2	1	1	1	1	1	1	1	1	1	3	2	3	2	0
0	1	1	2	1	1	1	1	1	1	1	1	0	3	2	3	2	0
1	1	0	3	1	1	1	1	1	1	1	1	1	3	3	3	3	1
0	1	0	4	1	1	0	1	1	1	1	1	1	4	3	3	3	1
0	1	0	4	1	1	1	1	1	1	1	1	0	3	2	3	3	1
0	0	0	4	1	1	1	1	1	1	1	1	1	4	2	3	4	1
0	1	0	1	0	1	1	1	1	1	1	1	1	2	1	2	2	0
0	1	0	2	1	1	0	1	1	1	1	1	0	3	2	3	3	0
0	0	0	2	0	1	1	1	1	1	0	1	0	3	2	3	2	0
0	1	0	1	1	1	1	1	1	1	1	1	1	3	1	4	4	0
0	1	0	2	1	1	1	0	1	1	1	1	1	4	3	3	3	0
0	1	1	2	1	1	1	1	0	1	1	1	1	3	2	3	2	0
0	1	1	4	1	1	1	1	1	1	1	1	0	3	3	3	3	1
1	1	0	2	1	1	0	0	1	1	1	1	1	4	1	4	3	0
0	1	1	3	1	1	0	1	1	1	1	1	0	3	2	2	3	1
0	1	1	4	1	1	1	1	1	1	1	1	1	3	3	3	3	1
0	1	0	3	1	1	1	1	1	1	1	1	1	3	3	3	2	1
0	1	0	4	1	1	1	1	1	1	1	1	0	3	2	3	2	1
0	1	0	2	1	1	1	1	1	1	1	1	0	3	2	3	2	0
0	1	1	3	1	1	1	1	1	1	1	1	1	3	2	3	3	1
1	1	1	3	1	1	1	1	1	1	1	1	0	3	2	3	3	1
1	1	1	4	1	1	1	1	1	1	1	1	0	4	3	4	4	1
0	0	0	2	1	1	1	1	1	1	1	1	1	3	1	4	2	0
0	1	1	3	1	1	0	1	1	1	1	1	0	4	3	3	2	1
1	1	1	4	1	1	1	1	1	1	1	1	0	3	2	3	3	1
1	1	1	4	1	1	1	1	1	1	1	1	0	4	3	4	3	1
0	1	0	1	0	1	1	1	1	1	1	1	1	3	1	3	2	0
0	0	0	2	1	1	1	1	1	1	1	1	1	4	3	3	4	0
0	1	0	4	1	1	1	1	1	1	1	1	0	2	0	3	2	1
0	1	0	2	1	1	0	1	1	1	1	1	0	3	3	3	2	0
0	1	0	3	1	1	1	0	1	1	1	1	0	3	2	3	3	1
0	1	0	0	0	1	1	1	1	1	1	1	1	4	3	3	2	0
0	0	0	2	1	1	1	1	1	1	1	1	0	3	3	4	2	0
0	1	0	3	1	1	1	0	1	1	1	1	1	4	3	3	3	1
0	1	0	2	0	1	1	1	1	1	1	1	0	2	1	3	2	0
0	1	0	2	1	1	1	1	1	1	1	1	0	3	1	2	2	0
0	0	0	3	1	1	1	1	1	1	1	1	1	3	2	3	2	1
0	0	0	2	1	1	1	1	1	1	1	1	0	3	1	2	2	0
0	1	0	3	1	1	1	0	1	1	1	1	0	3	2	3	2	1
0	1	0	4	1	1	1	1	1	1	1	1	0	3	1	3	3	1
0	1	0	3	1	1	1	0	1	1	1	1	0	2	2	3	2	1
0	1	0	2	1	1	1	1	1	1	1	0	0	3	3	3	2	0
0	0	0	3	1	1	1	0	1	1	1	1	1	3	2	4	3	1
0	1	0	2	1	1	1	1	1	1	1	1	0	3	1	3	3	0
1	1	0	2	1	1	1	0	0	1	1	1	1	4	2	4	4	0
0	1	0	2	0	1	1	1	1	1	1	1	0	4	3	3	3	0
0	0	0	1	0	1	1	1	1	1	1	0	0	2	1	1	1	0
0	1	0	2	1	1	1	1	1	1	1	1	1	3	1	2	3	0
0	0	0	3	1	1	1	1	1	0	1	1	0	3	3	3	3	1
0	1	0	3	1	1	0	1	1	1	1	1	0	3	1	4	3	1
0	1	0	2	1	1	1	1	1	0	0	1	1	4	4	3	3	0
0	1	0	3	1	1	1	1	1	1	1	1	0	4	1	3	3	1
0	1	1	4	1	1	1	1	1	1	1	1	1	3	2	2	3	1
0	1	0	2	1	1	0	1	0	0	0	1	0	4	2	4	2	0
1	1	0	4	1	1	1	1	1	1	1	1	1	4	1	4	3	1
0	0	0	2	1	1	1	1	1	1	1	1	1	4	3	2	2	0
0	1	0	3	1	1	1	1	1	1	1	1	1	3	2	3	2	1
1	1	1	4	1	1	1	1	1	1	1	1	0	4	3	4	4	1
1	1	0	4	1	1	1	1	1	1	1	1	0	4	2	4	4	1
0	0	0	3	1	1	1	1	1	1	1	1	0	3	2	3	2	1
0	0	0	2	1	1	1	0	1	1	1	1	1	2	1	2	2	0
1	1	0	2	1	1	1	1	1	1	1	1	1	3	2	4	2	0
1	1	1	3	1	1	1	1	1	1	1	1	0	3	2	3	3	1
0	0	0	0	1	1	1	1	1	1	1	1	1	3	3	4	3	0
0	1	0	2	1	1	1	1	1	1	1	1	1	3	3	3	2	0
0	1	0	2	1	1	1	0	1	1	1	1	1	3	2	3	2	0
1	1	0	3	1	1	1	0	1	1	1	1	1	4	2	3	4	1
1	0	1	3	1	1	1	0	1	1	1	1	0	3	1	3	3	1
0	1	0	0	1	1	1	0	1	1	1	1	0	4	3	4	4	0
0	1	0	4	1	1	1	1	1	1	1	1	1	4	3	3	4	1
1	1	1	3	1	1	1	1	1	1	0	1	0	3	2	2	2	1
0	0	0	2	1	1	1	1	1	1	1	1	0	3	2	3	1	0
1	1	0	3	1	1	1	1	1	1	1	1	1	4	2	2	3	1
0	1	0	4	1	1	1	1	1	1	1	1	1	3	3	3	3	1
0	0	0	2	1	1	1	1	1	1	1	1	0	4	1	3	4	0
0	1	0	3	1	1	1	1	1	1	1	1	0	3	1	3	3	1
0	1	0	3	1	1	1	0	1	1	1	1	1	3	2	3	2	1
0	0	0	3	1	1	1	1	1	1	1	1	0	3	2	3	2	1
0	0	0	2	1	1	1	0	1	1	1	1	1	2	1	3	2	0
0	1	0	4	1	1	1	1	0	0	1	1	0	3	1	3	3	1
0	1	0	1	1	1	1	1	1	1	1	1	0	3	2	2	2	0
0	1	0	2	1	1	1	0	1	1	1	1	1	3	2	3	2	0
1	1	0	2	1	1	1	1	1	1	1	1	0	3	3	4	3	0
0	1	1	3	1	1	1	1	1	1	1	1	1	4	3	4	3	1
1	1	0	3	1	1	1	1	1	1	1	1	0	3	2	3	3	1
0	1	0	3	1	1	1	1	1	1	1	1	0	3	3	3	3	1
0	0	0	2	1	1	1	1	1	1	1	1	1	4	3	3	2	0
0	0	0	2	1	1	1	1	1	1	1	1	1	2	1	3	1	0
0	1	0	4	1	1	1	0	0	1	1	1	0	2	2	2	2	1
1	1	1	4	1	1	0	0	1	1	1	1	1	4	0	4	4	1
0	1	0	2	0	1	1	1	1	1	1	1	0	3	2	3	2	0
0	1	1	4	1	1	1	1	1	1	1	1	1	3	3	3	3	1
1	1	0	4	1	1	1	1	0	1	1	1	0	4	2	4	3	1
0	1	0	2	1	1	1	0	0	1	0	1	0	3	1	4	3	0
0	1	0	1	0	1	1	1	1	1	1	1	1	3	2	3	2	0
0	1	0	3	1	1	1	1	1	1	1	1	1	3	2	3	2	1
0	0	0	2	1	1	1	1	1	1	1	1	1	4	2	3	3	0
0	1	0	1	1	1	1	1	1	1	1	1	1	4	3	3	2	0
0	1	1	4	1	1	1	1	1	1	1	1	0	3	2	3	2	1
1	1	1	4	1	1	1	1	1	1	1	1	1	4	3	4	4	1
0	1	0	1	0	1	1	0	1	1	1	1	1	4	2	3	3	0
0	1	0	1	0	1	1	1	1	1	1	1	1	3	1	3	2	0
0	0	0	2	1	1	1	1	1	1	1	1	1	3	2	2	2	0
0	1	0	4	1	1	1	0	1	1	1	1	0	3	1	3	3	1
1	1	0	4	1	1	1	1	1	1	1	1	1	4	4	4	4	1
0	0	1	3	1	1	1	1	1	1	1	1	0	4	2	3	2	1
0	1	0	1	1	1	1	1	1	1	1	1	1	3	1	3	3	0
0	0	0	2	1	1	1	0	1	1	1	1	1	3	2	3	3	0
0	1	0	2	1	1	1	0	1	1	1	1	0	3	3	3	3	0
0	1	0	3	1	1	1	1	1	1	1	1	0	4	2	2	2	1
0	0	0	2	0	1	1	1	1	1	1	1	0	2	1	2	2	0
0	1	0	2	1	1	1	0	1	1	1	1	1	3	1	3	2	0
1	1	0	2	1	1	1	0	1	1	1	1	0	3	1	4	3	0
0	1	0	1	0	1	1	0	1	1	1	1	1	3	1	3	2	0
1	0	0	2	1	1	1	1	1	1	1	1	0	3	2	2	2	0
0	1	0	2	1	1	1	1	1	0	1	1	0	3	2	2	2	0
0	0	0	1	0	1	1	1	1	1	1	1	0	3	2	1	1	0
0	0	0	4	1	1	1	1	0	1	1	1	0	3	2	3	3	1
0	0	0	1	1	1	1	1	1	1	1	1	1	4	2	3	4	0
0	0	0	3	0	1	1	0	1	1	1	1	1	3	2	2	3	1
0	1	0	2	1	1	1	1	0	0	0	0	0	3	2	3	3	0
0	0	0	3	1	1	1	1	1	1	1	1	0	2	2	4	2	1
0	0	0	1	0	1	1	1	1	1	1	1	1	1	1	3	1	0
0	1	0	2	1	1	1	1	1	1	1	1	0	3	3	3	3	0
1	1	0	4	1	1	1	1	1	1	1	1	1	4	0	4	4	1
0	1	0	2	0	1	1	1	1	1	1	1	1	2	2	2	2	0
1	0	0	2	1	1	1	1	1	1	1	1	1	2	3	3	2	0
0	1	0	1	0	1	1	1	1	1	1	1	1	3	1	2	3	0
0	1	0	4	1	1	0	0	0	1	1	1	0	4	4	4	2	1
0	0	0	1	0	1	1	1	1	1	1	1	0	3	3	3	1	0
0	0	0	2	1	1	1	1	1	1	1	1	0	3	3	3	2	0
0	1	0	3	1	1	1	1	1	1	1	1	1	3	2	2	3	1
0	1	0	4	1	1	1	1	1	0	1	0	0	3	3	3	2	1
0	1	0	2	0	1	1	1	1	1	1	1	1	3	1	3	2	0
0	1	0	2	1	1	1	1	1	1	1	1	0	3	2	3	2	0
0	1	1	2	1	1	1	1	0	1	1	1	1	4	2	2	3	0
0	0	0	3	1	1	0	1	0	1	1	1	1	4	1	3	3	1
0	1	1	3	1	1	1	1	1	1	1	1	1	4	3	4	3	1
0	1	0	3	1	1	1	1	1	1	1	1	1	2	2	2	2	1
0	1	0	3	1	1	1	1	1	1	1	1	0	3	2	3	3	1
0	1	0	3	1	1	1	1	1	1	1	1	1	4	3	3	2	1
0	0	0	3	1	1	1	1	1	0	1	1	0	4	3	4	3	1
1	1	0	4	1	1	1	0	1	1	1	1	0	4	4	4	4	1
0	1	1	3	1	1	1	0	1	1	1	1	1	4	3	4	2	1
0	1	0	3	1	1	1	1	1	1	1	1	0	3	1	4	3	1
0	1	1	3	1	1	1	1	1	1	1	1	1	3	3	4	3	1
1	0	0	4	1	1	1	1	1	1	1	1	0	3	1	3	3	1
0	1	0	2	0	1	1	1	1	1	1	1	1	3	1	2	2	0
0	0	0	1	0	1	1	1	1	1	1	1	1	3	2	3	2	0
0	1	0	2	1	1	1	1	1	1	1	1	0	3	1	2	2	0
0	1	0	2	1	1	1	1	1	1	1	1	0	3	3	3	2	0
0	1	0	3	1	1	1	0	0	1	1	1	0	3	2	3	2	1
0	1	0	2	1	1	0	0	1	1	1	1	1	3	1	3	3	0
0	1	0	3	1	1	1	1	1	1	1	1	0	3	1	2	2	1
0	1	0	3	1	1	1	0	1	1	1	1	0	3	1	3	2	1
0	1	0	1	0	1	1	0	1	1	1	1	0	2	2	1	1	0
0	1	0	3	1	1	0	1	1	1	1	1	1	3	1	3	3	1
0	1	0	4	1	1	1	1	0	1	1	1	0	4	1	4	4	1
0	1	0	1	0	1	1	1	1	1	1	1	0	2	2	2	2	0
0	0	0	1	1	1	1	1	1	1	1	1	0	3	0	4	4	0
0	1	1	3	1	1	1	0	1	1	1	1	1	4	3	3	2	1
0	0	1	3	1	1	1	1	1	1	1	1	1	3	0	4	3	1
0	1	0	0	0	1	1	0	0	0	0	0	0	2	1	1	1	0
0	0	0	2	0	1	1	1	1	1	1	1	0	3	1	2	3	0
0	1	0	3	1	1	1	0	0	0	1	1	1	1	1	3	3	1
0	0	0	3	1	1	1	1	1	1	1	1	0	3	2	3	2	1
0	0	0	4	1	1	1	1	1	1	1	1	0	3	2	4	2	1
0	0	0	2	1	1	1	1	1	0	1	1	0	3	1	3	2	0
0	1	0	3	1	1	0	1	0	1	1	1	1	3	3	3	3	1
1	1	1	3	1	1	1	1	1	1	1	1	0	3	3	3	3	1
0	1	1	2	1	1	1	1	1	1	1	1	0	4	3	3	2	0
1	1	1	3	1	1	1	1	1	1	1	1	0	3	3	3	2	1
1	1	1	3	1	1	1	1	1	1	1	1	0	3	3	3	3	1
1	0	0	3	1	1	1	0	1	1	1	1	1	2	2	3	2	1
1	1	1	3	1	1	1	1	1	1	1	1	0	3	3	3	3	1
1	1	1	3	1	1	0	1	1	1	1	1	0	3	3	3	3	1
1	1	1	3	1	1	1	1	1	1	1	1	0	3	3	3	3	1
1	1	1	3	1	1	1	1	1	1	1	1	0	3	3	3	3	1
1	1	1	4	1	1	1	1	1	1	1	1	1	3	1	3	3	1
0	1	0	3	1	1	1	1	1	1	0	1	0	3	1	3	2	1
0	1	0	2	1	1	1	0	1	1	1	0	1	3	2	4	2	0
0	1	0	2	1	1	1	0	1	1	1	1	0	3	2	3	3	0
0	1	0	1	0	1	1	0	1	1	1	1	0	4	2	3	2	0
0	1	0	3	1	1	0	1	1	1	1	1	0	3	3	3	3	1
1	1	0	3	0	1	1	1	1	1	1	1	1	3	2	3	3	1
0	1	0	2	1	1	1	1	1	1	1	1	0	3	1	2	2	0
0	0	0	3	1	1	1	0	1	1	1	1	1	3	1	3	3	1
0	1	0	2	1	1	0	1	1	1	1	1	1	4	1	3	3	0
0	1	0	3	1	1	1	0	1	1	1	1	1	4	3	4	4	1
0	0	0	2	1	1	1	0	1	1	1	1	0	2	2	2	2	0
0	0	0	1	0	0	1	1	1	0	0	0	0	3	1	3	1	0
0	0	0	3	1	1	1	0	1	1	1	1	0	3	2	3	3	1
0	1	0	4	1	1	1	1	1	1	1	1	1	4	2	4	4	1
0	1	1	4	1	1	0	1	1	1	1	1	1	4	2	4	2	1
0	0	0	2	1	1	1	1	1	1	1	1	1	3	2	2	2	0
1	1	0	4	1	1	1	1	1	1	1	1	0	4	3	3	3	1
0	1	0	2	1	1	1	1	1	1	1	1	0	3	3	4	3	0
0	1	0	3	1	1	1	0	1	1	1	0	0	3	3	2	2	1
1	1	0	0	1	1	1	1	1	1	1	1	1	4	2	4	4	0
0	1	0	4	1	1	1	1	1	1	1	1	1	3	2	3	3	1
0	1	0	2	1	1	0	1	1	1	1	1	0	2	2	3	2	0
1	1	0	3	1	1	0	1	1	1	1	1	1	3	1	3	3	1
0	1	0	3	1	1	1	1	1	1	1	1	0	3	1	3	3	1
0	0	0	2	0	1	1	1	1	1	1	1	0	2	2	3	2	0
0	1	0	0	0	1	1	1	1	1	1	1	0	4	3	3	1	0
0	0	0	2	0	1	1	1	1	1	0	1	0	2	1	3	1	0
0	0	0	2	1	1	1	1	1	1	1	1	0	3	2	3	2	0
0	1	0	3	0	1	1	1	1	1	1	1	0	3	3	4	3	1
1	1	0	2	1	1	1	1	1	1	1	1	1	4	2	2	2	0
0	1	0	2	1	1	1	1	0	0	0	0	0	4	0	4	2	0
0	1	0	4	1	1	0	1	1	1	1	1	0	4	3	4	4	1
0	0	0	2	1	1	1	1	1	1	1	1	1	3	2	2	2	0
0	0	0	3	1	1	1	0	1	1	1	0	1	3	2	3	2	1
0	1	1	4	1	1	1	1	1	1	1	1	1	3	3	4	3	1
1	1	0	0	1	1	1	0	1	1	1	1	0	4	0	3	4	0
1	1	0	0	1	1	0	0	0	0	0	0	0	2	4	2	4	0
0	0	0	2	0	1	1	1	1	1	1	1	0	2	2	2	2	0
0	1	1	2	1	1	1	1	1	1	1	1	0	3	1	3	3	0
1	1	0	1	0	1	1	1	0	1	1	1	1	3	1	3	3	0
0	0	0	4	1	1	1	1	1	1	1	1	0	3	2	3	2	1
0	1	0	0	1	1	0	1	1	1	1	1	0	3	3	3	2	0
0	1	0	1	0	1	1	1	1	1	1	1	1	2	2	1	1	0
0	1	0	2	1	1	1	1	1	1	1	1	1	2	2	3	2	0
0	1	0	2	0	1	1	1	1	1	1	1	1	2	2	2	2	0
1	1	1	4	1	1	1	1	1	1	1	1	0	4	3	4	4	1
0	1	1	4	1	1	1	1	1	1	1	1	0	4	3	4	4	1
1	1	1	3	1	1	1	1	1	1	1	1	1	3	2	3	2	1
0	1	0	1	0	1	1	0	1	1	1	1	1	2	2	2	2	0
0	0	0	3	1	1	1	1	1	1	1	1	0	3	1	3	2	1
0	0	0	1	1	1	1	0	1	1	1	1	0	3	2	3	2	0
0	1	0	3	1	1	1	1	1	1	1	1	1	3	2	3	3	1
0	0	0	2	1	1	1	1	0	1	0	1	0	3	2	2	2	0
0	0	0	2	1	1	1	0	1	1	1	1	1	2	3	3	2	0
0	1	0	1	1	1	1	1	1	1	1	1	0	2	2	4	1	0
0	1	0	2	1	1	1	1	0	1	1	1	1	4	2	3	2	0
0	0	0	1	1	1	1	1	1	1	1	1	1	3	2	3	3	0
0	1	0	3	0	1	1	1	1	1	1	1	1	2	2	3	1	1
0	1	0	2	1	1	1	1	1	1	1	1	1	3	2	3	2	0
0	0	0	2	1	1	0	1	0	0	1	1	0	2	1	3	2	0
0	1	0	2	1	1	1	0	1	1	1	1	1	4	4	4	4	0
0	1	0	4	1	1	1	0	1	1	1	1	1	3	3	4	3	1
1	1	0	2	1	1	1	1	1	0	1	1	0	3	2	3	2	0
0	1	0	3	1	1	1	1	1	1	1	1	1	3	3	3	2	1
0	1	0	4	1	1	1	1	1	1	1	1	1	3	3	3	3	1
0	1	0	3	1	1	1	0	1	1	0	1	0	3	2	4	3	1
0	0	0	1	0	1	0	1	1	1	0	1	0	1	1	2	1	0
0	1	0	2	1	1	1	1	1	1	1	1	0	2	1	3	2	0
0	0	0	1	0	1	1	1	0	1	0	0	1	2	2	3	1	0
0	0	0	4	1	1	0	1	1	1	1	1	0	4	2	3	4	1
0	0	0	2	1	1	1	0	1	1	1	1	0	2	2	2	2	0
0	0	0	2	1	1	1	0	1	1	1	1	0	3	2	4	3	0
0	1	1	3	1	1	1	1	1	1	1	1	1	3	3	3	3	1
0	0	0	1	0	1	1	1	1	1	1	1	0	3	3	3	2	0
0	0	0	2	0	1	1	1	1	1	0	1	1	2	2	2	2	0
0	1	0	2	1	1	1	1	1	1	1	1	0	3	2	3	2	0
0	1	0	2	0	1	1	0	1	1	1	1	1	2	2	1	1	0
0	1	0	2	1	1	1	1	1	1	1	1	0	3	1	3	2	0
0	1	0	3	1	1	1	1	1	1	1	1	0	4	3	3	3	1
0	1	0	2	0	1	1	1	1	1	1	1	1	2	2	2	2	0
0	1	0	2	0	1	1	0	1	1	1	1	0	3	2	3	2	0
0	1	0	1	0	1	1	1	1	1	1	1	1	3	1	3	2	0
0	0	0	1	0	1	0	1	1	1	0	1	0	2	1	2	1	0
0	1	0	3	1	1	1	0	1	1	1	1	1	4	1	4	3	1
0	1	0	4	1	1	1	0	1	0	1	1	0	4	2	4	4	1
0	0	0	1	0	1	1	1	1	1	1	1	1	2	2	2	1	0
0	1	0	2	1	1	1	1	1	1	1	1	1	3	1	3	3	0
0	1	0	1	1	1	1	0	1	1	1	1	0	3	2	2	2	0
0	1	0	3	1	1	1	1	1	1	1	1	1	3	3	4	4	1
0	0	0	2	0	1	1	1	1	0	1	1	0	2	2	2	2	0
0	0	0	3	1	1	1	1	1	1	1	1	1	3	1	3	3	1
0	0	0	2	1	1	1	1	0	1	1	1	0	2	1	2	2	0
0	0	0	1	0	1	1	1	1	1	1	1	0	2	2	3	2	0
0	1	0	2	1	1	1	1	1	1	1	1	1	3	2	3	3	0
0	1	0	4	1	1	1	1	1	1	1	1	1	4	2	3	3	1
0	1	0	2	0	1	1	1	1	1	1	1	0	2	2	3	2	0
0	0	0	3	1	1	1	0	1	1	1	1	1	4	1	3	3	1
0	1	0	2	1	1	1	0	1	1	1	1	1	2	2	2	2	0
0	1	0	4	1	1	1	1	0	1	1	1	0	4	1	3	2	1
0	0	0	2	0	1	1	1	1	1	1	1	1	2	2	3	2	0
0	1	1	4	1	1	1	0	1	1	1	1	0	4	4	4	4	1
0	0	0	2	0	1	1	0	0	1	1	1	1	3	2	3	2	0
0	1	0	3	1	1	1	1	1	1	1	1	1	3	3	3	2	1
0	1	0	2	0	1	1	1	1	1	1	1	1	3	0	3	2	0
0	1	0	2	0	1	1	1	1	1	1	1	0	3	2	3	2	0
0	0	0	2	1	1	1	1	1	1	1	1	0	2	2	3	2	0
0	1	0	3	1	0	0	1	0	0	1	1	0	2	2	3	2	1
0	1	0	3	1	1	1	0	1	1	1	1	1	3	3	2	2	1
0	0	0	3	1	1	1	1	1	1	1	1	1	3	2	3	2	1
0	1	0	1	0	1	1	1	1	1	1	1	0	3	3	1	2	0
0	0	0	2	1	1	1	1	1	1	1	1	0	2	1	3	1	0
0	1	0	2	1	0	1	0	1	1	0	0	0	3	2	3	2	0
0	1	0	2	0	1	0	1	1	1	1	1	0	3	3	3	1	0
0	1	0	3	1	1	1	0	1	1	1	1	0	4	3	3	3	1
0	1	0	3	1	1	1	1	1	1	1	1	1	3	2	2	2	1
0	0	0	2	1	1	1	1	1	1	1	1	0	3	2	2	2	0
1	0	0	0	1	1	0	0	1	1	1	1	1	4	0	4	2	0
0	0	0	2	1	1	1	0	1	1	0	1	1	3	1	3	1	0
0	0	0	1	0	1	1	1	1	1	1	1	1	3	2	2	2	0
0	0	0	2	0	1	1	1	1	1	1	1	1	2	2	3	2	0
0	1	0	1	1	1	1	1	1	1	1	1	1	3	3	3	3	0
0	1	0	2	1	1	1	1	1	1	1	1	1	3	1	2	2	0
0	0	0	2	1	1	1	1	1	1	1	1	1	3	2	3	2	0
0	1	0	3	1	1	1	1	1	1	1	1	0	3	3	4	3	1
0	1	0	4	1	1	1	1	1	0	1	1	0	4	1	4	4	1
0	1	0	2	1	1	1	1	0	1	1	1	1	4	3	3	2	0
0	1	1	3	1	1	1	0	1	1	1	1	1	3	1	3	2	1
0	0	0	3	1	1	0	1	1	1	1	1	0	3	3	3	2	1
0	1	0	3	1	1	1	1	1	1	1	0	0	3	3	1	1	1
0	1	0	3	1	1	0	1	1	1	1	1	1	3	3	2	3	1
0	1	0	3	1	1	1	1	1	1	1	1	0	4	3	3	3	1
1	0	0	2	1	1	1	1	1	1	1	1	0	3	3	3	2	0
0	1	0	3	1	1	1	0	1	1	1	1	0	3	2	4	2	1
0	0	0	4	1	1	0	0	1	1	1	0	0	4	1	4	4	1
0	1	0	2	1	1	1	1	1	1	0	1	0	3	2	3	2	0
0	1	0	3	1	1	1	1	1	1	1	0	0	3	3	3	2	1
1	1	1	3	1	1	1	1	1	1	1	1	1	3	3	4	3	1
0	1	0	2	0	1	0	0	0	0	1	1	1	2	1	2	2	0
0	1	0	4	1	1	1	0	1	1	1	1	0	3	3	3	3	1
0	1	1	3	1	1	1	1	1	1	1	1	0	3	2	4	3	1
0	1	0	1	0	1	1	1	1	1	1	1	1	2	2	2	2	0
0	0	0	1	0	1	1	0	1	1	1	1	1	1	0	3	0	0
0	0	0	1	0	1	0	1	1	1	1	1	0	3	2	1	1	0
1	1	0	3	1	1	1	1	1	1	1	1	0	3	3	3	2	1
0	0	0	2	1	1	1	1	1	1	0	1	0	3	3	1	2	0
0	0	0	3	1	1	1	1	1	1	1	1	0	3	2	2	2	1
0	1	0	2	1	1	1	1	1	1	1	1	0	3	2	1	2	0
0	1	1	4	1	1	0	1	1	1	1	1	1	3	3	3	3	1
0	0	0	2	1	1	1	1	0	1	1	1	0	3	3	3	2	0
0	1	0	2	1	1	1	1	1	1	1	1	0	3	2	2	2	0
0	0	0	2	1	1	1	1	1	1	1	1	1	3	2	2	2	0
0	1	0	2	0	1	1	1	1	1	1	1	0	3	3	3	2	0
0	0	0	2	0	1	1	1	1	1	1	1	1	3	3	3	1	0
0	0	0	3	1	1	1	1	1	1	1	1	0	3	2	3	2	1
0	1	0	2	1	1	1	0	1	1	1	1	1	3	1	4	3	0
0	0	0	2	0	1	1	0	1	1	1	1	0	3	1	2	2	0
0	1	0	3	0	1	0	1	1	1	1	1	0	4	2	3	3	1
0	1	0	3	1	1	1	1	1	1	1	1	0	3	3	3	3	1
0	1	0	2	1	1	1	1	1	1	1	1	0	3	2	3	2	0
1	1	0	3	1	1	1	1	1	1	1	1	0	3	1	3	2	1
1	1	1	3	1	1	1	1	1	1	1	1	0	4	2	3	4	1
0	1	1	4	1	1	1	1	1	1	1	1	1	4	3	3	3	1
0	0	0	2	1	1	1	1	1	1	1	1	0	3	3	3	2	0
0	1	1	3	1	1	1	1	1	1	1	1	1	3	2	3	3	1
0	1	0	4	1	1	1	0	1	1	1	1	0	1	1	2	1	1
1	1	0	1	1	1	0	1	0	0	1	0	0	3	1	3	3	0
0	1	0	1	1	1	1	1	1	1	1	1	1	4	3	3	2	0
0	1	0	4	1	1	1	1	1	1	1	1	0	4	3	4	4	1
0	0	0	1	0	1	0	0	1	0	1	1	0	2	0	2	2	0
0	0	0	3	1	1	1	1	1	1	1	1	1	4	3	2	2	1
0	0	0	1	0	1	1	1	1	1	1	1	0	3	2	2	2	0
1	0	0	2	1	1	1	1	1	1	1	1	1	3	3	4	3	0
0	1	0	2	1	1	1	1	1	1	0	1	0	3	1	3	2	0
0	1	1	3	1	1	1	1	1	0	1	1	0	4	1	2	3	1
0	0	0	2	1	1	1	1	1	1	1	1	0	3	2	2	2	0
0	1	0	1	0	1	0	1	0	1	1	1	0	2	1	3	2	0
1	1	0	4	1	1	1	1	1	1	1	1	0	4	3	3	4	1
0	1	0	3	1	1	1	1	1	1	1	1	1	3	2	3	3	1
1	1	1	4	1	1	1	0	1	1	1	1	1	3	3	3	3	1
0	1	0	2	0	1	1	1	1	1	1	1	0	3	2	3	2	0
0	0	0	2	0	1	1	1	1	1	1	1	0	3	2	3	2	0
1	1	1	4	1	1	0	1	0	1	1	1	0	4	3	3	4	1
0	0	0	4	1	1	0	1	1	1	1	1	0	4	2	4	4	1
0	1	0	4	1	1	1	0	1	1	1	1	0	4	2	3	4	1
0	0	0	2	0	1	1	1	1	1	1	1	1	4	4	3	2	0
0	1	0	3	1	1	1	1	1	1	1	1	1	2	1	2	2	1
0	1	0	2	1	1	1	1	1	0	0	0	0	3	3	3	2	0
0	0	0	2	0	1	1	1	1	1	1	1	0	3	1	3	2	0
0	1	0	2	1	1	1	1	1	1	1	1	0	3	2	3	2	0
0	1	1	3	1	1	1	1	1	1	1	1	0	4	2	3	3	1
0	1	0	3	0	1	1	0	0	1	1	1	0	3	1	3	3	1
0	1	0	3	0	1	1	1	1	1	1	1	1	3	2	3	3	1
0	0	0	2	0	1	1	1	1	1	1	1	0	2	2	3	2	0
0	1	0	1	1	1	1	1	1	1	1	1	0	3	3	2	2	0
0	0	0	2	1	1	1	1	0	1	1	1	1	3	2	1	1	0
1	0	0	3	1	1	0	0	1	0	1	1	0	3	3	3	2	1
0	0	0	2	0	1	1	0	0	1	0	0	0	2	1	3	2	0
1	1	0	3	1	1	1	1	1	1	1	1	0	3	3	3	3	1
0	0	0	1	1	1	1	1	0	1	1	1	0	3	2	3	2	0
0	1	0	2	1	1	1	1	1	1	1	1	0	4	2	2	3	0
0	1	0	2	0	1	1	1	1	1	1	1	1	3	1	2	2	0
0	0	0	2	1	1	1	0	1	1	1	1	1	3	3	3	3	0
0	1	1	3	1	1	1	1	1	1	1	1	1	3	1	4	3	1
1	0	0	4	1	1	1	1	1	1	1	1	0	4	3	3	3	1
0	0	0	4	1	1	1	1	1	1	1	1	1	3	1	3	3	1
0	1	0	3	1	1	1	0	1	1	1	1	0	3	2	3	2	1
0	1	0	2	0	1	0	1	1	1	1	1	0	2	4	2	2	0
1	1	0	3	1	1	1	1	1	1	1	1	0	3	2	2	3	1
0	1	0	4	1	1	1	0	1	1	1	1	0	3	1	3	3	1
1	1	0	3	1	1	1	1	1	1	1	1	1	3	2	3	2	1
1	1	0	2	0	1	1	0	1	0	1	1	0	3	2	2	2	0
0	1	0	2	0	1	1	0	1	1	1	1	0	2	2	2	2	0
0	1	1	3	1	1	1	1	1	1	1	1	0	3	2	3	3	1
0	0	0	2	0	1	1	1	1	0	1	1	0	2	2	4	2	0
0	0	0	1	1	1	1	1	1	1	1	1	1	3	2	2	2	0
0	1	1	3	1	1	1	1	1	1	1	1	1	3	2	3	3	1
0	1	0	3	1	1	0	0	1	1	1	1	1	3	2	3	3	1
0	1	0	2	1	1	1	0	0	0	0	1	0	3	3	3	3	0
0	0	0	2	0	1	0	1	1	1	1	1	0	3	1	3	2	0
0	0	0	2	0	1	1	1	1	1	1	1	0	3	1	2	2	0
0	1	1	3	1	1	1	1	1	1	1	1	1	4	3	4	3	1
0	0	0	4	1	1	1	1	1	0	1	1	0	4	3	3	4	1
1	1	0	0	1	1	1	0	1	1	1	0	0	4	0	4	4	0
0	1	0	2	1	1	1	0	1	1	1	1	1	4	2	4	4	0
0	1	0	2	0	1	1	1	0	1	1	1	0	2	1	2	1	0
0	0	0	3	1	1	1	0	1	1	1	1	1	3	1	3	2	1
0	1	0	1	1	1	1	1	1	1	1	1	1	3	1	2	1	0
1	1	1	4	1	1	1	1	0	0	1	1	0	4	3	3	3	1
0	1	0	1	1	1	1	0	1	1	1	1	0	3	2	3	2	0
1	1	0	3	1	1	1	0	1	1	1	1	0	3	3	3	3	1
0	0	0	3	1	1	1	0	1	1	1	1	0	3	2	3	2	1
0	0	0	3	1	1	1	0	1	0	1	1	0	3	1	3	3	1
1	1	0	4	1	1	0	1	1	1	1	1	1	4	3	3	4	1
1	1	0	3	1	1	1	0	1	1	1	1	1	4	3	3	3	1
0	0	0	2	0	1	1	1	1	0	1	1	0	3	2	2	2	0
0	1	0	4	1	1	1	1	1	1	1	1	1	4	3	4	4	1
1	1	0	3	1	1	1	1	1	1	1	1	1	4	2	4	4	1
0	1	0	2	0	1	0	1	1	1	1	1	0	2	1	3	2	0
0	1	0	2	1	1	1	1	1	1	1	1	1	3	1	3	2	0
0	0	0	0	1	0	0	0	0	0	0	0	0	0	4	3	4	0
1	1	1	4	1	1	1	1	1	1	1	1	0	3	3	3	3	1
0	1	0	2	1	1	0	0	1	1	1	1	0	2	3	3	2	0
0	1	0	3	1	1	1	1	1	0	1	1	0	2	2	3	2	1
0	1	0	2	1	0	0	1	1	0	0	1	0	3	2	4	2	0
0	1	0	3	1	1	0	1	1	0	1	1	0	3	2	3	3	1
0	1	0	4	1	1	1	0	1	1	1	1	0	3	2	3	3	1
1	0	0	2	1	1	1	1	1	1	1	1	1	3	1	3	2	0
0	0	0	2	1	1	1	0	1	1	1	1	0	3	2	2	2	0
1	1	0	3	1	1	1	1	0	1	1	1	1	4	3	3	2	1
0	0	0	3	1	1	1	0	1	0	1	1	0	3	1	2	2	1
0	0	0	2	1	1	1	0	1	1	1	1	1	3	1	3	2	0
0	1	0	3	1	1	1	1	1	1	1	1	1	4	2	4	4	1
0	1	0	3	1	1	0	1	1	1	1	1	0	4	2	4	4	1
0	1	0	3	1	1	1	0	1	1	1	1	1	4	3	3	3	1
0	1	0	2	0	1	1	0	1	1	1	1	1	4	2	3	4	0
1	1	0	3	1	1	0	1	1	0	1	1	1	3	3	2	3	1
0	1	1	2	1	1	1	1	1	1	1	1	1	4	3	2	3	0
0	1	0	2	1	1	1	1	1	1	1	1	0	3	2	3	2	0
0	1	0	2	1	1	1	1	1	1	1	1	0	3	2	3	3	0
0	1	1	4	1	1	1	1	1	1	1	1	1	3	3	3	3	1
0	1	0	1	0	1	1	1	1	0	1	1	1	3	3	3	3	0
0	1	1	2	1	1	1	1	1	1	1	1	1	3	2	3	2	0
0	0	0	3	1	1	1	0	1	1	1	1	1	3	2	2	2	1
0	1	0	3	1	1	1	1	1	1	1	1	1	3	2	3	3	1
0	1	1	3	1	1	1	0	1	1	1	1	0	3	3	4	2	1
0	1	0	4	1	1	1	0	1	1	1	1	0	3	1	3	3	1
1	0	0	4	1	1	1	1	1	1	1	1	0	3	1	3	2	1
0	1	0	3	1	1	1	1	1	1	1	1	1	3	2	4	2	1
0	1	0	3	1	1	1	1	1	1	1	1	1	3	2	3	3	1
0	0	0	1	0	1	1	0	1	1	1	1	1	3	1	3	3	0
0	0	0	2	1	1	1	0	1	1	1	1	0	2	3	3	2	0
0	1	0	2	0	1	1	1	1	1	1	1	0	3	3	3	3	0
0	1	0	2	1	1	1	1	0	1	1	1	0	3	3	3	2	0
1	1	0	4	1	1	1	1	1	1	1	1	0	4	3	3	4	1
0	0	0	1	0	1	0	0	1	0	1	1	0	3	1	3	2	0
1	0	1	3	1	1	1	0	1	1	1	1	1	3	3	3	2	1
1	1	0	3	1	1	1	1	1	1	1	1	1	3	3	3	3	1
1	1	1	3	1	1	1	1	1	1	1	1	0	3	3	3	3	1
0	0	0	4	1	1	1	1	1	1	1	1	0	3	2	4	3	1
1	1	1	4	1	1	1	1	1	1	1	1	0	4	3	4	4	1
1	1	0	4	1	1	1	0	1	1	1	1	0	4	3	3	3	1
1	1	0	2	1	1	1	0	1	1	1	1	0	3	1	3	2	0
1	1	0	3	1	1	1	0	0	1	1	1	0	3	3	3	3	1
1	1	1	4	1	1	1	1	1	1	1	1	0	3	3	3	3	1
0	1	0	1	1	1	1	1	1	1	1	1	0	3	1	3	3	0
0	1	0	2	0	1	1	1	1	1	0	1	1	3	2	3	2	0
0	0	0	2	1	1	0	1	1	1	1	1	1	2	2	2	2	0
1	0	0	4	1	1	1	1	1	1	1	1	0	4	3	4	4	1
1	1	0	4	1	1	1	0	1	1	1	1	0	3	4	3	4	1
0	1	0	3	1	1	0	1	1	1	1	1	0	3	2	3	3	1
0	1	0	4	1	1	1	0	1	0	1	1	0	4	3	4	4	1
0	1	1	4	1	1	0	1	1	1	1	1	0	3	2	3	3	1
1	1	0	4	1	1	1	1	1	1	1	1	0	3	2	3	4	1
1	1	0	4	1	1	1	1	1	1	1	1	1	4	3	4	4	1
0	1	0	3	1	1	1	1	1	1	1	1	0	3	2	3	3	1
0	0	0	2	1	1	1	1	1	1	1	1	1	3	1	3	1	0
0	1	0	4	1	1	1	1	1	1	1	1	1	3	2	3	2	1
0	0	0	3	1	1	1	1	1	1	1	1	1	3	2	3	3	1
1	1	0	4	1	1	1	1	1	1	1	1	1	3	3	4	3	1
0	0	0	2	0	1	1	0	1	0	1	1	0	2	1	2	2	0
1	1	0	3	1	1	1	1	0	1	1	1	0	4	4	4	3	1
1	0	0	2	1	1	1	0	1	0	1	1	0	3	2	3	2	0
0	1	1	3	1	1	1	1	1	1	1	1	1	4	3	3	2	1
0	1	0	2	0	1	1	1	0	1	1	1	0	2	1	3	2	0
1	1	1	3	1	1	1	1	1	1	1	1	0	3	2	4	4	1
0	1	0	2	1	1	1	1	1	1	1	1	0	3	2	2	2	0
0	1	0	4	1	1	1	0	1	1	1	1	1	4	1	4	4	1
0	1	0	2	1	1	1	1	1	1	1	1	0	3	2	2	3	0
0	1	0	2	1	1	1	1	1	1	1	1	1	3	3	3	2	0
0	1	0	1	1	1	1	0	1	1	1	1	0	3	1	2	2	0
0	1	0	2	1	1	1	1	1	1	1	1	0	3	3	3	2	0
0	1	0	3	1	1	1	1	1	1	1	1	0	3	3	4	4	1
0	1	0	3	1	1	1	1	1	1	1	1	1	3	2	3	3	1
0	0	0	2	0	1	1	1	1	1	1	1	1	3	3	2	2	0
0	0	0	3	1	1	1	0	1	1	0	1	0	2	2	2	1	1
0	1	0	2	1	1	1	0	0	1	1	1	0	4	2	3	3	0
0	1	1	4	1	1	1	0	1	1	1	1	0	4	4	4	4	1
0	0	0	3	1	1	1	1	0	1	1	1	1	3	3	2	3	1
0	0	0	3	1	1	1	0	1	1	1	1	1	3	3	3	1	1
0	1	0	3	1	1	1	0	1	1	1	1	1	4	3	3	4	1
0	1	0	2	1	1	1	0	1	1	1	1	0	3	2	3	2	0
0	0	0	4	1	1	1	0	0	1	1	1	1	4	3	3	4	1
0	1	0	4	1	1	1	0	1	1	1	1	0	4	2	4	4	1
0	0	0	3	1	1	0	1	1	1	1	1	0	3	2	3	3	1
0	1	0	3	1	1	1	0	0	1	1	1	1	3	2	2	2	1
0	1	0	4	1	1	1	1	1	1	1	1	1	3	3	4	4	1
0	1	0	4	1	1	1	1	1	0	1	1	1	4	2	4	3	1
0	1	1	2	1	1	0	0	1	1	1	0	0	4	1	3	3	0
0	0	1	2	0	1	0	1	1	1	1	1	0	3	2	2	2	0
0	1	1	4	1	1	1	1	1	1	1	1	0	4	3	0	3	1
0	0	0	0	0	1	1	1	1	1	1	1	0	2	1	0	0	0
0	0	0	3	1	1	1	0	0	1	1	1	0	3	2	3	2	1
0	1	0	3	1	1	0	1	0	1	1	1	1	4	3	3	4	1
0	0	0	2	1	1	1	1	1	1	1	1	0	4	2	4	3	0
0	1	0	3	1	1	1	1	1	1	1	1	0	3	3	3	3	1
0	0	1	3	1	1	1	1	1	1	1	1	0	4	3	4	3	1
0	0	0	1	1	1	1	1	1	1	1	1	1	4	3	3	3	0
0	0	0	1	0	1	0	1	1	1	1	1	0	2	1	2	2	0
1	1	1	3	1	1	1	1	0	1	1	1	0	4	1	4	3	1
0	1	0	4	1	1	1	0	1	1	1	1	1	4	3	4	4	1
1	1	1	2	1	0	0	1	1	1	1	1	1	2	2	2	2	0
0	0	0	2	0	1	1	0	1	1	1	1	0	3	2	1	2	0
0	1	1	3	1	1	1	1	1	1	1	1	1	3	3	3	3	1
0	0	0	1	0	1	1	0	1	1	0	1	0	3	3	3	2	0
1	0	0	3	1	1	1	1	1	1	1	1	1	3	2	3	2	1
0	1	1	4	1	1	1	1	1	1	1	1	1	3	3	3	2	1
0	1	0	3	1	1	1	1	1	1	1	1	0	4	3	4	3	1
0	1	0	4	1	1	1	1	1	1	1	1	0	3	2	2	2	1
1	1	1	3	0	1	1	1	1	1	1	1	0	3	3	3	3	1
0	0	0	3	1	1	1	0	1	1	1	1	1	4	0	3	4	1
0	1	0	2	1	1	1	1	1	1	1	1	0	2	3	3	3	0
0	1	1	4	1	1	1	1	1	1	1	1	1	4	3	4	4	1
0	1	0	1	0	1	1	1	1	1	1	1	0	1	2	3	1	0
0	1	0	2	1	1	1	0	1	1	1	1	1	3	1	3	2	0
0	1	0	2	0	1	1	1	1	1	1	1	0	3	2	3	2	0
0	0	0	2	1	1	1	0	1	1	1	1	1	2	2	4	2	0
0	1	0	1	0	1	0	1	1	1	1	1	0	2	2	1	2	0
0	1	0	4	1	1	1	0	1	1	1	1	1	3	0	4	4	1
0	1	0	2	1	1	1	0	0	1	0	1	0	4	3	3	3	0
0	1	0	2	1	1	1	1	1	1	1	1	1	2	2	2	2	0
0	1	0	2	1	1	1	1	1	1	1	1	1	3	2	3	3	0
0	1	1	1	1	1	1	1	1	1	1	1	0	4	4	3	4	0
1	1	0	3	1	1	1	1	1	1	1	1	1	3	3	3	3	1
0	1	0	3	1	1	1	1	1	1	1	1	0	4	3	4	4	1
1	1	1	4	1	1	1	0	1	1	1	1	0	4	3	4	4	1
0	0	0	4	1	1	1	1	1	1	1	1	0	4	3	3	3	1
0	1	0	3	1	1	1	1	1	1	1	1	1	3	3	4	2	1
0	1	0	3	1	1	1	1	1	1	1	1	1	4	3	3	3	1
1	0	0	2	1	1	1	1	1	1	1	1	1	4	3	4	3	0
1	0	0	3	1	1	1	1	1	1	1	1	1	3	3	3	2	1
1	1	1	0	1	1	0	0	1	1	1	1	1	2	2	2	2	0
0	1	0	1	0	1	1	1	1	1	1	1	0	3	1	2	2	0
1	1	0	3	1	1	0	1	1	1	1	1	0	3	3	3	3	1
0	1	0	2	1	1	1	1	1	1	1	1	1	4	1	4	2	0
0	1	1	4	1	1	1	1	1	0	1	1	1	4	1	3	4	1
0	0	0	3	1	1	1	1	1	1	1	1	0	3	2	4	3	1
0	1	0	4	1	1	1	1	1	1	1	1	1	4	4	4	4	1
0	1	1	4	1	1	1	1	0	1	1	1	0	3	2	4	3	1
0	0	0	2	1	1	1	1	1	1	1	1	0	3	1	2	2	0
0	0	0	0	1	1	1	1	1	1	1	1	0	3	1	3	3	0
0	1	0	3	1	1	1	1	1	1	1	1	1	3	3	3	2	1
0	1	0	2	1	1	1	1	1	1	1	0	0	3	1	3	3	0
0	0	0	2	1	1	0	1	1	1	1	1	1	4	2	3	3	0
0	1	0	1	0	1	1	1	1	1	1	1	1	3	3	3	2	0
0	0	0	1	0	1	1	0	1	1	1	1	1	2	3	4	1	0
0	0	0	1	0	1	1	1	1	1	1	1	1	3	2	3	1	0
0	0	0	3	1	1	0	1	0	1	1	1	1	3	2	3	3	1
0	0	0	2	0	1	1	1	1	1	1	1	0	3	2	2	2	0
0	0	0	2	0	1	1	0	1	1	1	1	1	1	4	4	0	0
0	0	0	2	0	1	1	1	1	1	1	1	1	3	1	3	2	0
0	0	0	2	1	1	1	1	1	1	1	1	0	3	1	2	2	0
0	0	0	1	0	1	1	1	1	1	1	1	1	2	2	2	2	0
1	1	0	3	1	1	1	1	1	1	1	1	1	3	2	2	3	1
0	1	0	3	1	1	1	0	1	1	1	1	0	2	3	3	3	1
0	0	0	2	0	1	1	1	1	1	1	1	0	2	1	4	2	0
0	0	0	2	0	1	1	0	1	1	1	0	0	3	3	3	3	0
0	1	0	2	0	1	1	1	1	1	1	1	1	3	1	3	2	0
0	0	0	2	0	1	0	0	1	1	1	1	0	3	1	3	3	0
1	1	0	3	1	1	1	1	0	1	1	1	1	3	3	4	3	1
0	0	1	4	1	1	1	1	0	1	1	1	1	4	3	4	3	1
0	1	0	4	1	1	1	1	0	1	1	1	1	3	2	3	3	1
0	1	1	4	1	1	1	1	1	1	1	1	1	3	3	3	3	1
0	0	1	3	1	1	1	0	1	1	1	1	1	3	2	3	3	1
0	1	0	3	1	1	0	0	1	1	0	1	0	3	1	3	3	1
0	1	1	4	1	1	0	1	0	0	1	1	0	3	1	3	3	1
0	1	1	4	1	1	1	1	1	1	1	1	0	4	1	3	2	1
0	1	0	2	1	1	1	1	1	1	1	1	1	4	3	4	3	0
0	1	0	2	1	1	1	1	1	1	1	1	1	3	3	2	2	0
0	0	0	0	0	1	1	0	1	1	1	1	0	3	2	1	1	0
1	1	1	4	1	1	1	1	1	1	1	1	1	3	3	3	3	1
1	1	0	3	1	1	1	1	1	1	1	1	0	3	2	3	2	1
0	1	0	2	1	1	1	1	1	1	1	1	0	3	2	3	2	0
0	0	0	2	0	1	1	0	1	1	1	1	1	3	2	2	2	0
0	1	0	3	1	1	1	1	1	1	1	1	0	3	1	3	3	1
0	0	0	0	1	1	1	0	1	1	1	1	1	3	1	3	4	0
0	1	0	1	0	1	1	1	1	0	1	1	0	3	2	3	2	0
0	1	0	0	1	1	0	1	1	1	1	1	1	2	1	2	1	0
0	0	0	2	1	1	1	0	1	1	1	1	1	3	1	3	3	0
0	1	1	2	1	1	0	0	0	0	0	0	0	3	2	3	2	0
0	1	0	1	0	1	1	1	0	0	0	0	0	3	2	3	3	0
0	1	1	2	1	1	1	1	0	1	1	1	1	3	2	3	2	0
0	1	0	1	0	1	0	1	1	1	1	1	1	4	0	3	2	0
0	1	0	1	0	1	1	1	1	1	1	1	0	4	1	1	2	0
0	1	0	1	1	1	1	1	1	1	1	1	0	3	1	3	3	0
0	1	1	4	1	1	0	0	1	1	1	1	1	3	1	3	3	1
0	1	0	2	1	1	0	1	1	0	0	0	0	3	1	3	3	0
0	1	0	1	1	1	1	1	1	1	1	1	1	3	1	1	3	0
0	1	0	4	1	1	1	1	1	1	1	1	1	3	1	2	2	1
0	0	0	2	0	1	1	1	1	1	1	1	0	2	2	2	2	0
0	0	0	2	0	1	1	1	1	1	1	1	1	2	3	1	1	0
0	1	0	2	1	1	1	1	0	0	1	1	0	3	2	3	3	0
0	0	0	2	0	1	1	1	1	1	1	1	0	2	2	1	1	0
0	1	0	4	1	1	0	0	1	1	1	1	1	3	3	4	3	1
0	1	0	2	0	1	1	1	1	1	1	1	0	3	3	3	3	0
0	0	0	0	0	1	0	1	1	1	1	1	1	3	2	3	2	0
0	0	0	1	0	1	0	0	0	0	0	0	0	2	2	2	2	0
0	1	0	2	1	1	1	0	1	1	1	1	0	3	2	3	2	0
0	0	0	2	0	1	0	0	1	1	1	1	0	3	1	3	2	0
0	1	0	2	0	1	1	0	0	0	0	1	0	3	3	3	2	0
0	1	1	4	1	1	1	1	1	1	1	1	1	4	2	3	3	1
0	1	0	3	1	1	1	1	1	1	1	1	1	4	3	3	3	1
1	1	1	4	1	1	1	1	1	1	1	1	1	4	3	3	4	1
0	1	0	2	0	1	1	1	1	1	1	1	0	3	2	1	2	0
0	0	0	4	1	1	1	1	1	1	0	1	0	4	3	3	3	1
0	0	0	2	0	1	1	0	1	1	1	1	1	3	2	3	2	0
1	1	1	4	1	1	1	1	1	1	1	1	1	3	1	3	3	1
0	0	0	1	0	1	1	1	1	1	0	1	0	2	1	3	1	0
0	0	0	3	1	1	0	1	0	1	1	1	1	3	2	2	2	1
0	1	0	3	1	1	1	1	1	1	1	1	0	3	3	2	1	1
0	1	0	4	1	1	0	0	1	1	1	1	0	3	2	3	3	1
0	1	0	2	1	1	0	1	1	1	1	1	0	3	2	3	3	0
0	1	0	2	1	1	1	1	1	1	1	1	1	3	3	3	2	0
0	1	0	2	1	1	0	0	1	1	1	1	0	2	2	3	2	0
0	1	0	4	1	1	0	0	1	1	1	1	0	3	2	3	3	1
0	1	0	4	1	1	0	0	1	1	1	1	0	3	2	3	3	1
0	1	0	3	1	1	1	1	1	1	1	1	1	4	2	3	3	1
0	1	1	3	1	1	0	1	1	1	1	1	0	3	3	3	2	1
1	1	1	4	1	1	1	1	1	1	1	1	1	3	3	4	4	1
0	1	0	0	0	0	1	0	0	1	1	0	0	3	0	4	4	0
0	1	1	3	1	1	0	1	1	1	1	1	0	3	3	3	2	1
0	1	0	3	1	1	1	1	1	1	1	1	1	3	2	3	3	1
0	1	1	2	1	1	1	0	1	0	0	0	0	3	1	3	4	0
0	0	0	2	0	0	1	0	1	1	1	1	0	3	2	3	2	0
0	1	0	1	1	1	1	1	1	1	1	1	0	3	1	3	2	0
0	0	0	2	0	1	1	1	1	1	1	1	0	3	1	3	2	0
0	0	0	4	1	1	1	1	1	1	1	1	1	4	3	4	4	1
0	1	0	2	1	1	1	1	1	1	1	1	1	3	1	3	3	0
0	1	1	4	1	1	1	1	1	1	1	1	0	3	3	4	3	1
0	1	0	0	1	1	1	1	0	1	1	1	1	1	3	1	1	0
0	0	0	4	1	1	1	1	1	1	0	1	1	4	1	3	3	1
0	1	0	3	1	1	1	1	1	1	1	1	0	3	2	4	3	1
1	0	0	4	1	1	1	1	1	1	1	1	1	3	3	4	3	1
0	1	0	4	1	1	1	1	1	1	1	1	1	4	2	3	3	1
0	0	0	2	1	1	0	1	1	1	1	1	1	3	2	2	2	0
0	0	0	3	1	1	1	1	1	1	1	1	1	3	1	0	2	1
0	0	0	3	1	0	1	0	1	1	1	1	1	4	1	0	1	1
1	1	0	4	1	1	1	1	1	1	1	1	1	4	3	4	4	1
1	1	1	4	1	1	1	1	1	0	1	1	1	4	3	4	4	1
0	0	0	2	1	1	1	1	1	1	1	1	0	3	2	3	1	0
0	0	0	3	1	1	0	1	1	1	1	1	0	4	3	4	2	1
0	0	0	3	1	1	1	1	0	0	1	0	1	3	2	3	3	1
0	0	0	3	1	1	0	1	1	1	1	1	1	4	3	4	2	1
0	0	0	3	1	1	1	0	1	1	1	1	0	3	2	3	2	1
0	1	1	2	1	1	1	1	1	1	1	1	0	3	3	3	3	0
0	1	1	4	1	1	1	1	1	1	1	1	0	4	3	3	4	1
0	1	1	3	1	1	1	1	1	1	1	1	1	4	2	4	4	1
1	1	0	3	1	1	1	1	1	1	1	1	1	4	2	3	4	1
0	1	0	2	1	1	1	1	1	1	0	1	1	3	3	4	4	0
0	0	0	3	1	1	0	1	1	1	1	1	1	3	3	2	2	1
0	0	0	4	1	1	0	1	0	1	1	1	1	4	3	2	2	1
0	0	0	3	1	1	0	1	1	1	1	1	1	3	3	2	2	1
0	0	0	2	1	1	1	1	1	1	1	1	0	3	2	2	2	0
0	0	0	3	1	1	0	1	1	1	1	1	1	2	2	2	3	1
0	0	0	1	0	1	1	1	1	1	1	1	0	3	3	3	1	0
0	0	0	1	0	1	1	1	1	1	1	1	1	2	2	3	2	0
1	0	0	3	1	1	1	1	1	0	1	1	0	3	2	3	3	1
0	0	0	3	0	1	1	1	1	1	1	1	0	3	3	3	3	1
0	1	1	2	0	1	1	1	1	0	1	1	0	2	2	2	2	0
0	0	0	2	0	1	1	1	1	1	1	1	1	3	3	1	1	0
0	1	0	2	0	1	1	1	1	1	1	1	1	3	3	3	1	0
0	1	0	2	1	1	1	1	1	0	1	1	0	3	2	3	3	0
0	1	0	1	0	1	1	0	0	0	1	1	0	2	3	2	1	0
0	1	0	2	1	1	1	1	1	1	1	1	1	2	1	3	4	0
0	0	0	2	0	1	0	0	1	0	1	1	0	2	2	2	2	0
0	1	0	2	1	1	0	1	1	1	1	1	0	3	2	3	2	0
0	0	0	2	0	0	0	0	0	0	1	1	0	2	2	2	2	0
0	1	0	3	1	1	0	1	1	1	1	1	0	3	3	3	2	1
0	0	0	2	0	1	0	0	1	0	1	1	0	2	2	1	2	0
0	0	0	2	1	1	1	1	1	1	1	1	0	3	2	3	2	0
0	1	0	3	1	1	1	1	1	1	1	1	0	3	2	3	3	1
0	1	0	2	1	1	1	1	1	1	1	1	0	3	3	3	2	0
0	1	0	2	1	1	0	0	0	1	1	1	1	3	2	3	2	0
0	1	0	1	1	1	0	0	0	1	1	1	1	3	2	3	2	0
0	1	0	2	1	1	0	0	0	1	1	1	1	3	2	4	2	0
0	1	0	2	1	1	1	0	0	1	1	1	1	3	2	4	2	0
0	0	0	2	1	1	1	0	1	1	1	1	1	3	2	3	2	0
0	0	0	1	0	1	1	0	1	1	1	1	1	3	2	3	3	0
0	1	0	4	1	0	1	1	1	1	1	1	1	3	1	3	3	1
0	1	0	3	1	1	1	1	1	1	1	1	1	4	3	3	4	1
0	0	0	1	0	1	1	0	1	1	1	1	0	2	2	3	1	0
0	1	1	3	1	1	1	1	1	1	1	1	0	3	3	3	2	1
0	0	0	1	0	1	1	0	0	1	1	1	0	3	2	3	1	0
0	1	0	2	1	1	1	1	0	1	1	1	0	3	2	3	3	0
0	1	1	4	1	1	1	1	1	1	1	1	1	4	2	4	3	1
0	0	0	2	1	1	1	0	1	1	1	1	1	2	3	3	3	0
0	1	0	2	1	1	1	1	0	1	0	1	0	2	0	2	2	0
0	1	0	1	0	1	1	1	1	1	1	1	1	2	2	3	2	0
0	0	0	4	1	0	1	0	0	1	0	1	0	1	4	2	1	1
0	0	0	2	0	1	1	1	1	1	1	1	1	3	2	3	1	0
0	1	1	1	1	1	1	0	1	1	1	1	0	3	3	4	2	0
0	1	0	2	1	1	1	0	1	1	1	1	1	3	1	2	2	0
0	1	0	2	1	1	1	0	1	1	1	1	0	2	2	2	2	0
0	1	0	2	1	1	0	1	1	1	1	1	1	2	3	2	2	0
0	0	0	2	1	1	1	0	1	1	1	1	1	3	2	1	2	0
0	1	1	3	1	1	1	1	1	1	1	1	1	4	3	3	3	1
0	1	0	4	1	1	1	1	0	1	1	1	0	3	3	4	3	1
0	1	0	4	1	1	1	0	1	1	1	1	1	3	1	3	3	1
1	0	0	3	1	1	1	1	1	1	1	0	0	4	3	3	3	1
0	1	0	4	1	1	1	1	1	1	1	1	0	3	1	3	2	1
1	1	1	4	1	1	1	1	1	1	1	1	0	3	3	4	2	1
1	1	0	4	1	1	1	1	1	1	1	1	0	3	1	3	2	1
0	0	1	4	1	1	1	1	1	0	1	1	1	3	3	4	3	1
0	0	0	4	1	1	1	1	1	1	1	1	0	3	2	2	2	1
0	0	0	1	0	1	1	0	1	1	0	1	0	3	3	2	3	0
0	1	0	2	1	1	1	1	1	1	1	0	0	3	3	3	3	0
0	1	0	1	1	1	1	1	1	1	1	1	1	3	3	3	3	0
0	1	1	2	1	1	1	1	1	1	1	1	0	3	2	3	3	0
0	1	1	3	1	1	1	1	1	1	1	1	0	3	2	2	3	1
0	0	0	3	1	1	1	1	1	1	1	1	1	3	4	4	4	1
0	1	0	2	1	1	1	1	0	0	1	1	0	3	3	4	4	0
0	0	0	2	1	1	1	0	0	0	1	1	0	2	2	2	2	0
0	0	0	2	1	1	1	0	0	1	0	1	0	3	2	3	2	0
0	0	0	1	0	1	0	1	1	1	1	1	1	3	1	3	3	0
0	1	1	3	1	1	0	1	1	1	1	1	1	3	1	3	2	1
1	1	0	2	1	1	1	1	1	1	1	1	0	3	3	3	3	0
0	1	0	2	1	1	1	1	1	1	1	1	0	3	3	4	3	0
0	1	0	3	1	1	1	0	0	1	1	1	0	3	3	3	3	1
1	1	0	4	1	1	1	0	1	1	1	1	1	4	1	4	4	1
0	0	0	2	0	1	0	0	1	0	0	1	0	2	3	2	2	0
0	1	0	1	0	1	1	1	1	1	1	1	1	3	3	2	2	0
0	1	0	1	0	1	1	1	1	1	1	1	0	3	3	3	1	0
0	0	0	4	1	1	1	1	1	1	1	1	0	4	2	4	3	1
0	1	0	2	1	1	1	0	1	1	1	1	0	3	2	3	2	0
0	1	0	2	1	1	1	0	1	1	1	1	1	3	0	3	3	0
1	1	0	4	1	1	1	0	1	1	1	1	0	4	2	3	4	1
1	1	0	2	1	1	1	0	1	1	1	1	0	3	3	3	2	0
0	0	0	2	0	1	1	0	0	1	1	0	0	3	2	3	2	0
0	0	0	3	1	1	1	0	1	1	1	0	0	3	3	3	2	1
0	1	0	3	1	1	1	0	1	0	1	0	0	3	2	2	2	1
0	1	0	0	1	1	1	1	1	0	1	1	0	2	3	3	2	0
0	0	0	0	0	1	1	1	1	1	1	1	0	3	2	3	1	0
0	0	0	4	1	1	1	1	1	1	1	1	1	3	3	3	3	1
0	1	0	2	1	1	1	1	1	1	1	1	1	3	3	2	3	0
0	0	0	2	0	1	1	0	1	1	1	1	1	3	2	2	3	0
0	0	0	2	0	1	0	1	1	1	1	1	0	2	2	2	1	0
0	0	0	2	1	1	1	0	1	1	1	1	1	3	3	4	3	0
0	1	0	3	1	1	1	0	1	1	1	1	1	3	3	4	3	1
0	1	0	2	1	1	1	1	1	1	0	1	0	2	2	2	2	0
0	1	0	2	1	1	1	1	1	1	1	1	0	3	3	3	1	0
0	1	0	2	0	1	1	1	1	1	1	1	1	3	2	2	2	0
0	1	1	1	1	1	1	1	1	1	0	1	0	3	2	3	3	0
0	1	1	3	1	1	1	1	1	1	1	1	1	3	3	3	3	1
0	1	0	3	1	1	1	1	1	1	1	1	1	3	3	3	2	1
0	1	0	3	1	1	0	1	1	1	1	1	0	3	2	4	3	1
0	1	1	2	1	1	0	0	1	1	1	1	0	3	3	3	3	0
0	1	0	1	1	1	1	1	0	1	1	1	1	3	1	2	2	0
0	0	0	2	1	1	1	1	1	1	1	1	0	4	2	3	2	0
0	1	0	1	0	1	1	1	1	1	1	1	1	3	1	2	2	0
0	1	0	3	1	1	1	1	1	1	1	1	0	2	1	3	2	1
0	1	1	2	1	1	1	1	1	1	1	1	0	4	0	4	4	0
0	0	0	3	1	1	1	1	1	1	1	1	0	3	1	4	3	1
0	1	0	2	0	1	1	1	1	1	1	1	0	4	3	3	2	0
0	1	0	2	0	1	1	1	1	1	1	1	0	4	3	3	2	0
0	0	0	1	1	1	1	0	1	1	1	1	0	4	2	3	2	0
0	1	0	2	1	1	0	1	0	1	1	1	0	2	3	2	2	0
0	0	0	1	0	1	0	1	1	1	1	1	0	3	2	3	3	0
0	0	0	4	1	1	1	1	1	1	1	1	0	4	0	4	1	1
0	0	0	4	1	1	0	1	1	1	1	1	1	3	1	3	2	1
0	0	0	4	1	0	1	0	0	1	0	1	0	1	4	3	1	1
0	1	0	3	1	1	0	1	1	1	1	1	0	3	2	3	3	1
0	1	0	1	1	1	0	1	1	1	0	1	0	3	2	4	2	0
0	0	0	1	0	1	1	0	1	1	1	1	0	2	2	4	2	0
0	1	0	2	0	1	1	1	1	1	1	1	1	3	1	2	2	0
0	1	0	1	1	1	1	1	0	1	1	1	0	3	1	3	1	0
0	1	0	2	0	1	0	0	1	1	1	1	1	2	4	1	1	0
0	1	0	1	0	1	0	1	1	0	1	1	0	3	2	2	2	0
0	1	0	3	1	1	0	0	1	0	1	1	0	3	3	2	3	1
0	0	0	3	1	1	1	1	1	1	1	1	1	3	1	1	3	1
0	0	0	2	0	1	1	0	1	1	1	1	0	3	1	3	3	0
0	0	0	2	1	1	1	0	1	1	1	1	0	3	1	3	2	0
0	1	0	3	1	1	1	1	1	1	1	1	1	3	2	3	2	1
0	0	0	1	0	1	1	1	1	1	1	1	0	3	1	3	1	0
0	1	1	2	1	1	0	1	1	1	1	1	1	3	1	3	3	0
0	0	0	2	1	1	1	0	1	1	1	1	1	4	3	4	3	0
0	1	0	3	1	1	1	1	1	1	1	1	1	4	3	2	2	1
0	0	0	1	1	1	0	1	1	1	1	1	0	3	2	0	1	0
0	1	0	3	1	1	1	0	1	0	1	1	0	4	3	3	3	1
0	1	0	2	0	1	1	0	1	1	1	1	0	2	2	2	2	0
0	1	0	0	1	1	0	1	1	0	1	1	1	4	1	4	3	0
0	1	0	2	1	1	1	1	1	1	1	1	0	3	2	3	1	0
0	0	0	4	1	1	0	1	1	1	1	1	1	3	3	3	2	1
0	0	0	3	1	1	1	1	1	1	1	1	1	3	2	3	2	1
0	1	1	3	1	1	1	1	1	1	1	1	1	3	3	3	2	1
1	1	0	3	1	1	1	1	1	1	1	1	1	4	3	4	3	1
0	1	0	4	1	1	1	1	1	0	1	1	0	4	3	3	3	1
1	1	0	2	1	1	1	1	1	1	1	1	1	4	3	3	3	0
1	1	1	4	1	1	1	0	1	1	1	1	1	4	3	3	3	1
0	1	0	2	1	1	1	1	1	1	1	1	1	4	3	3	2	0
1	1	1	3	1	1	1	1	1	1	1	1	0	3	3	4	3	1
0	1	1	2	1	1	0	1	0	1	1	1	0	4	2	1	3	0
1	1	1	4	1	1	1	1	1	1	1	1	1	4	3	4	4	1
1	1	0	3	1	1	1	1	1	1	1	1	1	3	2	3	2	1
0	1	0	2	1	1	1	1	1	1	1	1	0	3	2	3	2	0
0	0	0	2	0	1	1	1	1	1	1	1	0	3	2	2	2	0
0	1	0	3	1	1	1	1	0	1	1	0	0	4	2	3	3	1
1	1	0	0	1	1	1	1	1	1	1	1	1	4	1	4	4	0
1	1	1	4	1	1	1	0	1	1	1	1	0	4	3	3	3	1
0	1	1	3	1	1	1	1	1	1	1	1	1	3	2	2	3	1
0	1	0	3	1	1	1	0	1	1	1	1	0	3	2	3	2	1
1	1	1	4	1	1	1	1	1	1	1	1	0	4	3	4	4	1
1	1	1	3	1	1	1	1	1	1	1	1	0	4	2	3	4	1
0	1	0	3	1	1	1	0	1	1	1	1	0	3	3	3	2	1
1	1	0	3	1	1	0	0	1	1	1	1	0	4	2	2	3	1
0	1	1	3	1	1	1	0	0	1	1	1	0	2	2	3	3	1
0	1	1	4	1	1	1	1	1	1	1	1	1	4	4	4	4	1
1	1	0	4	1	1	1	1	1	1	1	1	0	4	3	3	3	1
0	1	0	4	1	1	1	1	1	1	1	1	0	3	3	3	3	1
0	0	0	1	1	1	1	0	1	1	1	1	0	3	1	3	2	0
0	1	0	4	1	1	1	1	1	1	1	1	1	4	3	4	4	1
0	1	0	3	1	1	1	1	1	1	1	1	1	3	3	3	3	1
1	1	1	4	1	1	1	0	1	1	1	1	1	4	3	4	4	1
0	0	0	1	0	1	0	0	1	1	1	1	0	2	2	3	2	0
0	1	0	2	1	1	1	1	1	1	1	1	0	2	1	3	2	0
0	0	0	1	0	1	1	1	1	0	1	1	0	2	3	3	1	0
0	1	1	3	1	1	1	1	1	1	1	1	1	4	3	4	4	1
1	1	1	4	1	1	0	1	1	1	1	1	0	4	4	4	4	1
1	1	1	4	1	1	1	1	1	0	1	1	0	3	1	3	3	1
0	1	0	2	1	1	1	1	1	1	1	1	0	4	3	4	4	0
0	1	1	4	1	1	1	1	1	1	1	1	1	4	3	0	4	1
1	1	1	2	1	1	1	1	1	1	1	1	0	3	3	4	3	0
0	1	1	3	1	1	1	1	1	1	1	1	0	3	2	4	3	1
0	1	1	3	1	1	1	0	0	1	1	1	0	3	2	3	3	1
0	1	0	2	1	1	1	1	1	1	1	1	1	4	2	3	4	0
0	0	0	2	1	1	1	0	0	0	0	1	0	3	1	3	2	0
0	0	0	4	1	1	1	0	1	1	1	1	1	3	3	3	2	1
0	0	0	2	0	1	1	1	1	1	1	1	0	3	2	2	3	0
0	1	1	2	1	1	1	1	1	1	1	1	1	4	3	3	4	0
0	0	0	2	0	1	1	0	1	1	1	1	1	2	3	3	1	0
0	1	0	4	1	1	1	1	1	1	1	1	0	4	2	4	3	1
1	0	0	3	1	1	0	1	1	1	1	1	1	4	1	3	3	1
0	1	0	4	1	1	1	1	1	1	1	1	0	4	2	4	2	1
0	0	0	3	1	1	1	1	1	1	1	1	0	3	3	3	3	1
0	1	1	4	1	1	1	1	1	1	1	1	0	4	1	4	3	1
0	0	0	2	1	1	1	1	1	1	1	1	1	2	3	3	2	0
0	1	1	4	1	1	1	1	1	1	1	1	1	4	4	4	4	1
0	1	0	2	1	1	1	1	1	1	1	1	0	3	0	3	2	0
0	0	0	3	1	1	0	0	0	1	1	1	1	4	2	3	4	1
0	1	0	4	1	1	0	1	1	1	1	1	0	3	1	3	3	1
0	0	0	2	1	1	1	1	0	1	1	1	1	2	2	2	2	0
0	1	1	4	1	1	1	0	1	1	1	1	0	3	1	4	4	1
0	1	0	2	1	1	0	1	0	0	1	0	0	3	1	3	3	0
1	1	0	3	1	1	0	1	1	1	1	1	0	4	1	2	4	1
0	1	1	2	1	1	0	1	1	1	1	1	0	3	2	3	2	0
0	1	0	3	0	1	1	1	1	1	1	1	0	4	3	4	2	1
0	1	1	2	1	1	1	1	1	1	1	1	0	4	2	4	2	0
0	0	1	1	1	1	0	1	1	1	1	1	1	3	2	3	3	0
1	1	0	4	1	1	1	1	1	1	1	1	0	4	2	3	4	1
0	0	1	3	1	1	0	1	1	1	1	1	1	3	1	3	3	1
1	1	1	4	1	1	1	0	1	1	1	1	0	3	3	3	3	1
0	1	0	1	1	1	1	0	1	1	1	1	0	2	3	1	2	0
1	1	0	3	1	1	0	1	0	1	0	1	0	4	1	2	3	1
0	1	0	3	1	1	1	0	1	1	1	1	0	3	3	3	3	1
0	1	0	2	1	1	1	1	1	1	1	1	1	3	3	3	3	0
1	1	1	3	1	1	1	1	1	1	1	1	1	4	3	3	4	1
0	0	1	1	1	1	0	1	1	1	1	1	1	3	1	2	3	0
0	1	1	4	1	1	1	1	1	1	1	1	1	4	4	4	4	1
1	1	0	4	1	0	0	0	0	0	1	1	0	4	0	3	4	1
0	1	1	2	1	1	1	1	1	1	1	1	0	3	3	3	3	0
0	0	0	2	1	1	1	1	1	1	1	1	0	3	1	3	2	0
0	1	0	1	1	1	1	1	1	1	1	0	0	2	1	1	1	0
1	1	0	4	1	1	1	1	1	1	1	1	0	3	2	4	3	1
1	1	0	3	1	1	1	1	1	1	1	1	0	3	4	3	4	1
0	1	0	2	1	1	1	1	1	1	1	1	0	3	2	3	2	0
0	1	0	3	1	1	1	0	1	1	1	1	0	3	3	3	3	1
0	0	0	1	0	1	1	0	0	0	0	1	1	1	2	2	1	0
0	0	0	1	1	1	1	1	1	1	1	1	0	3	1	3	3	0
0	1	1	3	1	1	1	1	1	1	1	1	0	4	2	3	3	1
0	0	0	1	1	1	1	1	0	1	1	1	1	3	3	3	2	0
0	1	1	2	1	1	1	1	1	1	1	1	0	3	2	3	3	0
0	1	0	2	1	1	0	1	1	1	1	1	1	3	3	3	3	0
0	1	1	2	1	1	0	0	1	1	1	1	1	4	3	4	3	0
0	0	0	3	1	1	1	0	1	1	1	1	1	4	2	4	2	1
1	1	1	4	1	1	1	1	1	1	0	1	0	4	1	3	4	1
1	1	0	3	1	1	1	1	1	1	1	1	1	3	2	3	2	1
1	1	1	3	1	1	1	1	1	1	1	1	0	3	3	3	2	1
0	1	0	3	1	1	1	1	1	1	1	1	0	4	2	2	2	1
0	0	0	0	0	1	1	1	1	1	1	1	1	2	2	1	1	0
0	0	0	2	0	1	1	0	1	1	1	0	0	3	2	2	2	0
1	1	1	3	1	1	1	1	1	1	1	1	0	3	1	3	3	1
0	1	1	4	1	1	1	0	1	1	1	1	0	3	2	3	3	1
0	1	0	3	1	1	1	1	1	1	1	1	0	3	3	3	3	1
1	1	1	2	1	1	1	1	0	0	1	1	0	3	2	2	2	0
0	1	0	3	1	1	1	1	1	1	1	1	0	3	3	3	3	1
0	1	0	3	1	1	1	1	1	1	1	1	0	3	1	3	4	1
0	0	0	2	1	1	1	1	1	1	1	1	1	3	3	3	2	0
0	0	1	2	1	1	1	0	1	1	1	1	0	3	2	3	2	0
1	1	1	4	1	1	1	1	1	1	1	1	0	3	2	4	3	1
0	1	0	1	0	1	0	0	1	0	0	1	0	0	0	2	2	0
0	1	0	2	1	1	1	1	1	1	1	1	1	3	2	3	1	0
0	1	0	2	0	1	0	1	1	1	1	1	1	3	2	3	3	0
1	1	1	3	1	1	0	1	1	1	0	0	0	3	2	3	2	1
0	0	0	4	1	1	1	1	1	1	1	1	1	3	3	4	3	1
1	1	1	3	1	1	0	1	1	1	0	1	0	3	2	2	4	1
0	1	0	2	1	1	1	1	1	1	1	1	0	3	1	2	2	0
0	1	0	2	1	1	1	1	1	1	1	1	0	4	3	4	3	0
1	1	1	3	1	1	1	1	1	1	1	1	0	3	2	3	3	1
0	1	0	4	1	1	1	1	1	1	1	1	1	3	3	4	3	1
1	1	0	0	1	1	0	1	1	1	1	1	1	4	2	2	4	0
0	1	0	2	1	1	1	1	1	1	1	1	1	3	2	3	3	0
0	0	0	2	1	1	1	1	1	1	1	1	1	2	0	2	2	0
0	1	0	3	1	1	1	0	1	1	1	1	0	4	1	3	3	1
1	1	0	3	1	1	1	1	1	1	1	1	1	3	0	3	3	1
0	0	0	2	1	1	1	1	1	1	1	1	0	3	2	3	2	0
0	0	0	2	1	1	1	0	0	1	1	1	0	2	2	2	2	0
1	1	0	2	1	1	0	0	1	0	1	1	0	3	1	3	2	0
0	1	0	4	1	1	0	0	1	1	1	1	0	3	2	3	2	1
0	1	0	3	1	1	1	0	1	0	1	1	0	3	2	3	3	1
0	1	0	1	1	1	1	0	1	0	1	1	0	3	2	3	2	0
0	1	0	2	1	1	1	1	1	1	1	1	0	3	3	3	2	0
0	1	0	2	1	1	1	0	1	1	1	0	0	4	3	3	3	0
0	1	1	1	1	1	0	1	1	1	1	1	0	3	2	3	2	0
0	0	0	2	1	1	1	0	1	1	1	1	0	3	2	3	2	0
1	1	1	3	1	1	1	1	0	1	1	1	0	4	3	3	3	1
0	1	0	2	1	1	1	0	1	1	1	1	1	3	2	2	3	0
0	1	1	4	1	1	0	1	1	1	1	1	1	4	3	4	4	1
0	1	0	3	1	1	1	0	1	1	1	1	0	3	1	3	3	1
0	0	0	3	1	1	0	1	1	1	1	1	0	3	2	3	3	1
0	1	0	2	0	1	1	1	1	1	1	1	1	3	1	3	2	0
0	1	1	4	1	1	1	1	1	0	1	1	0	4	3	3	4	1
0	0	0	2	0	1	1	1	1	1	1	1	0	3	2	3	2	0
0	1	0	4	1	1	1	0	1	1	1	0	0	4	1	3	4	1
0	1	0	3	1	1	1	1	1	1	1	1	1	3	1	3	3	1
0	1	0	1	0	0	1	0	1	1	1	1	0	4	3	2	2	0
1	1	0	1	0	1	0	0	1	1	1	1	0	2	2	4	2	0
0	1	0	2	0	1	0	1	1	1	1	1	0	2	2	2	2	0
0	1	0	4	1	1	1	1	1	1	1	1	0	3	2	3	3	1
0	1	0	3	1	1	1	1	1	0	1	1	0	3	2	3	2	1
0	1	1	3	1	1	1	1	1	1	0	1	0	3	3	3	2	1
0	1	0	4	1	1	1	1	1	1	1	1	0	4	2	4	2	1
0	1	0	3	1	1	1	1	1	1	1	1	1	3	2	1	2	1
0	1	0	2	1	1	1	1	1	1	1	1	0	3	3	2	4	0
0	1	1	3	1	1	1	1	1	1	1	1	1	4	3	4	4	1
0	1	0	4	1	1	1	1	1	1	1	1	1	3	3	3	3	1
1	1	0	3	1	1	1	0	0	0	1	1	0	4	2	3	4	1
1	1	0	4	1	1	1	1	0	0	1	0	0	3	3	4	3	1
0	1	1	4	1	1	1	1	1	1	1	1	1	4	2	3	4	1
0	1	0	1	1	1	0	1	1	1	1	1	0	3	1	4	1	0
0	1	1	3	1	1	1	1	1	1	1	1	0	4	1	3	3	1
0	1	0	3	1	1	1	1	1	1	1	1	1	4	2	2	4	1
0	1	0	4	1	1	1	1	1	1	1	1	0	3	2	4	3	1
0	1	0	3	1	1	1	1	1	1	1	1	0	4	2	3	4	1
0	1	0	2	0	1	1	0	1	1	1	0	0	2	1	4	2	0
0	1	0	2	1	1	1	0	1	1	1	1	0	4	3	2	3	0
0	1	0	2	1	1	1	1	1	1	1	1	1	3	2	3	2	0
0	1	1	3	1	1	1	1	1	1	1	1	1	3	1	3	3	1
0	1	0	1	1	1	1	1	1	1	1	1	0	3	2	3	2	0
0	1	1	4	1	1	1	1	1	1	1	1	1	3	1	3	3	1
0	1	1	3	1	1	1	1	1	1	1	1	1	4	1	3	3	1
0	1	1	3	1	1	1	1	1	1	1	1	1	3	1	3	3	1
0	1	1	3	1	1	1	1	1	1	1	1	1	3	1	3	3	1
1	1	0	4	1	1	1	1	1	1	1	1	0	3	2	4	3	1
0	1	0	2	1	1	1	1	1	1	1	1	1	3	2	3	2	0
0	1	0	2	0	1	1	1	1	1	1	1	0	2	2	4	2	0
0	0	0	2	0	1	1	1	1	1	1	1	0	3	2	2	2	0
0	0	0	1	0	1	1	1	1	0	0	0	0	2	1	2	2	0
0	0	0	2	1	1	0	0	0	1	1	1	0	3	2	3	3	0
1	1	1	4	1	1	1	1	1	1	1	1	1	4	3	4	4	1
0	0	0	2	1	1	1	1	0	1	1	1	1	3	3	2	2	0
0	0	0	2	1	1	1	0	1	1	1	1	1	4	2	3	2	0
0	1	0	2	1	1	1	1	0	1	1	1	0	3	2	3	3	0
0	1	0	3	1	1	1	1	0	1	1	1	0	3	3	3	3	1
0	0	0	1	1	1	1	1	1	1	0	1	0	3	3	3	1	0
0	1	0	3	0	1	1	1	0	1	1	1	0	3	1	3	3	1
1	1	0	4	1	1	1	1	1	1	1	1	1	3	3	3	2	1
1	1	0	4	1	1	1	0	1	0	1	1	0	4	2	4	4	1
0	1	0	2	1	1	1	0	0	0	0	0	0	4	2	3	3	0
0	1	0	3	1	1	1	1	1	1	1	1	0	3	3	3	3	1
1	1	0	2	1	1	1	1	0	1	1	1	1	4	2	4	2	0
0	0	0	2	0	1	1	0	1	0	0	0	1	2	2	3	2	0
0	1	1	3	1	1	1	1	1	1	1	1	1	4	3	3	3	1
0	0	0	2	1	1	1	0	1	1	1	1	0	3	1	3	2	0
0	1	0	3	1	1	1	0	1	1	1	1	0	3	3	4	2	1
0	0	0	2	1	1	1	1	1	1	1	1	0	3	2	1	2	0
0	1	0	1	0	1	0	1	1	1	1	1	0	4	2	2	1	0
0	1	0	3	1	1	1	1	1	1	1	1	0	3	3	3	3	1
0	0	0	4	1	1	1	1	1	1	1	1	0	4	3	4	3	1
0	0	0	1	0	1	1	1	1	1	1	1	1	3	2	2	1	0
0	1	0	3	1	1	1	0	0	1	1	1	0	4	3	3	3	1
0	1	0	3	1	1	1	1	1	1	1	1	0	3	3	3	2	1
0	1	0	4	1	1	1	1	1	1	1	1	0	3	3	2	3	1
0	0	0	2	0	1	1	1	1	1	1	1	0	3	1	3	2	0
0	1	0	2	1	1	1	1	1	1	1	1	0	3	2	3	3	0
0	0	0	2	0	1	1	1	1	1	1	1	0	3	2	2	2	0
0	1	0	3	0	1	1	0	1	1	1	1	1	3	2	3	3	1
0	0	0	2	1	1	1	1	0	1	1	1	1	3	3	3	2	0
0	1	0	3	1	1	1	0	1	1	1	1	1	3	3	1	2	1
1	1	1	2	1	1	1	1	1	1	1	1	0	3	3	3	3	0
0	1	1	3	1	1	1	1	1	1	1	1	0	3	2	3	3	1
0	0	0	2	1	1	1	1	1	1	1	1	0	2	2	1	2	0
0	0	0	3	1	1	1	1	1	1	1	1	1	3	2	3	3	1
1	1	1	3	1	1	1	0	1	1	1	1	0	4	1	2	2	1
0	1	0	3	1	1	1	0	1	1	1	1	1	3	1	3	3	1
1	1	0	0	1	1	0	0	1	1	1	1	0	3	1	4	2	0
0	0	0	2	1	1	1	1	1	1	1	1	0	2	2	2	2	0
1	1	0	0	1	1	0	1	0	0	1	0	0	3	1	3	4	0
0	1	0	4	1	1	1	1	1	1	1	1	0	3	3	3	3	1
0	1	0	2	1	1	1	1	1	1	1	1	1	3	2	3	2	0
0	0	0	2	1	1	1	0	1	1	1	1	0	3	2	2	2	0
0	1	0	4	1	1	1	1	0	1	1	1	1	4	3	4	4	1
0	1	0	4	1	1	1	0	1	1	1	1	0	3	3	3	3	1
0	1	0	4	1	1	1	1	0	1	1	1	1	3	2	4	3	1
0	0	0	4	1	1	1	1	0	0	1	1	0	4	2	2	3	1
0	1	0	3	1	1	1	1	1	1	0	1	0	3	2	3	3	1
1	1	0	4	1	1	0	0	1	1	1	1	0	4	3	4	4	1
0	1	1	2	1	1	1	0	1	0	1	1	0	3	3	4	3	0
0	0	0	4	1	1	0	0	0	0	1	0	0	3	2	4	3	1
1	1	1	4	1	1	1	0	0	1	1	1	0	4	3	3	4	1
0	1	0	4	1	1	1	1	1	0	1	1	0	4	3	3	3	1
0	0	0	1	0	1	1	1	1	1	1	1	1	3	2	2	1	0
0	1	1	4	1	1	1	1	1	1	1	1	0	3	1	3	4	1
0	1	0	3	1	1	1	1	1	1	1	1	0	4	2	4	3	1
0	1	1	1	1	1	0	1	1	1	1	1	0	3	3	4	2	0
0	0	0	1	0	1	1	1	1	1	1	1	0	1	3	1	2	0
0	0	0	4	1	1	1	1	1	1	1	1	0	3	2	3	3	1
1	1	1	3	1	1	1	1	1	1	1	1	0	4	2	4	4	1
0	0	0	2	0	1	1	1	1	1	1	1	0	3	2	2	2	0
0	1	0	1	0	1	1	1	1	1	1	1	0	3	3	3	2	0
0	1	0	1	1	1	1	1	1	1	1	1	0	3	1	3	3	0
0	0	0	2	1	0	1	0	0	1	1	1	0	3	2	2	3	0
0	1	0	4	1	1	1	0	1	0	1	1	0	4	2	2	4	1
0	0	0	3	1	1	0	1	1	1	1	1	0	3	1	3	3	1
0	0	0	2	1	1	1	1	1	1	0	1	0	2	2	1	2	0
0	0	0	2	0	1	1	1	1	1	1	1	0	2	0	2	2	0
1	1	0	3	1	1	1	0	0	1	0	0	0	3	1	3	4	1
0	1	1	4	1	1	0	1	1	1	1	1	0	3	2	3	3	1
0	1	0	2	1	1	1	1	1	1	1	1	0	3	3	3	3	0
0	1	0	2	0	1	1	0	1	1	1	1	1	2	2	2	2	0
0	0	0	2	0	1	1	0	1	1	1	1	1	4	2	3	3	0
0	1	0	3	1	1	1	1	1	1	1	1	0	3	2	3	2	1
0	1	0	3	1	1	1	1	0	0	0	0	0	3	2	3	2	1
0	1	0	4	1	1	1	1	0	1	1	1	1	4	2	2	3	1
1	1	0	2	0	1	1	1	1	1	1	1	1	3	3	3	2	0
0	0	0	4	1	1	0	0	1	1	1	1	0	3	1	3	3	1
0	0	0	2	1	1	1	1	1	1	1	1	1	2	3	2	2	0
0	1	0	2	0	1	1	1	1	1	1	1	0	3	1	2	2	0
0	1	0	2	1	1	1	1	0	1	0	1	0	3	2	3	3	0
0	1	0	1	1	1	1	1	1	1	1	1	0	3	3	2	2	0
1	1	1	0	1	1	1	1	1	0	1	1	0	3	0	3	3	0
0	1	0	3	1	1	1	0	1	1	1	1	1	4	3	1	3	1
0	0	0	2	1	1	1	1	1	1	1	1	0	2	2	3	2	0
0	1	0	3	1	1	1	1	1	1	1	1	1	4	1	3	3	1
0	0	0	1	0	1	1	1	1	1	1	1	0	3	3	2	1	0
1	1	0	0	1	1	1	1	1	1	1	1	0	3	1	2	2	0
0	0	0	2	0	1	1	1	1	0	1	1	0	3	3	3	2	0
0	1	1	3	1	1	1	1	1	1	1	1	1	3	2	3	3	1
0	0	0	2	1	1	1	0	1	1	1	1	0	3	2	3	2	0
0	1	0	2	1	1	1	1	1	1	1	1	0	3	2	3	4	0
0	0	0	2	1	1	1	1	1	0	1	1	0	4	2	4	2	0
0	1	0	2	1	1	1	1	1	0	1	1	0	3	1	3	2	0
1	1	1	3	1	1	1	0	1	1	1	1	0	4	3	3	3	1
0	1	0	2	1	1	1	1	1	1	1	1	0	3	4	4	3	0
0	1	0	3	1	1	1	0	1	1	1	1	0	4	2	3	3	1
0	0	0	1	1	1	1	1	1	1	1	1	1	3	2	3	3	0
0	1	0	4	1	1	1	1	1	1	1	1	0	4	2	4	3	1
0	1	0	2	1	1	1	1	1	1	1	1	0	3	2	3	2	0
0	1	0	3	1	1	1	1	0	1	1	1	1	4	2	4	4	1
0	0	0	0	0	1	0	0	0	1	1	1	0	2	2	2	2	0
0	1	1	4	1	1	1	1	1	1	1	1	1	4	2	4	4	1
0	0	0	2	0	1	0	0	1	1	1	1	1	2	2	2	2	0
0	0	0	2	0	1	1	0	1	1	0	1	0	2	1	3	2	0
0	1	1	4	1	1	1	1	1	1	1	1	0	3	3	4	3	1
1	1	1	4	1	1	1	0	1	1	1	1	1	4	4	4	4	1
0	1	0	2	1	1	1	1	1	1	1	1	0	3	2	3	2	0
0	1	0	4	1	1	0	1	1	1	1	1	0	3	2	2	2	1
0	1	0	1	1	1	1	0	1	1	1	1	0	3	2	2	2	0
0	1	0	3	1	1	0	1	1	1	1	1	1	3	2	2	3	1
0	1	0	4	1	1	1	1	1	1	1	1	0	4	2	4	4	1
0	1	0	4	1	1	1	0	0	0	1	1	0	3	2	3	3	1
0	1	0	3	1	1	1	1	1	1	1	1	0	3	3	3	3	1
0	0	0	2	0	1	0	1	1	1	1	1	0	2	3	3	2	0
0	1	1	3	1	1	1	0	1	1	1	1	1	3	2	2	2	1
0	1	0	2	1	1	0	1	1	1	1	1	0	4	3	3	2	0
0	0	0	1	0	1	1	0	1	1	1	1	1	3	0	2	1	0
0	1	0	4	1	1	1	0	0	1	1	1	0	2	3	2	2	1
0	1	0	0	0	1	1	1	1	1	1	1	1	2	1	2	1	0
0	1	0	1	0	1	0	0	1	1	1	1	0	1	2	1	1	0
0	1	0	2	1	1	1	1	1	1	1	1	0	3	2	3	2	0
0	1	0	1	1	1	1	0	1	1	1	1	0	3	1	3	2	0
0	0	0	1	0	1	1	1	1	1	1	1	1	3	3	3	3	0
0	1	1	1	0	1	1	1	1	0	1	1	0	3	3	4	4	0
0	0	0	1	0	1	1	1	1	1	1	1	0	3	1	3	2	0
0	1	0	3	1	1	1	0	1	1	1	1	0	3	1	3	3	1
0	1	1	2	1	1	1	1	1	1	1	1	0	3	3	3	2	0
0	0	0	2	1	1	1	1	0	1	1	1	1	2	2	2	2	0
0	1	0	2	1	1	1	1	1	1	1	1	0	3	3	2	3	0
0	1	0	1	1	1	1	1	1	1	1	1	0	4	3	3	3	0
0	1	0	2	1	1	1	1	0	1	1	1	1	3	2	4	2	0
0	0	0	3	1	1	0	1	1	0	1	1	0	3	2	3	3	1
0	0	0	2	1	1	1	1	1	0	0	1	0	3	1	2	2	0
0	1	0	2	1	1	0	1	1	1	1	1	1	2	2	3	2	0
0	0	0	1	0	1	1	1	1	1	1	0	0	3	2	1	2	0
0	1	0	2	1	1	1	1	1	1	1	1	0	4	3	3	4	0
0	1	0	3	1	1	1	1	1	1	1	1	0	3	2	3	3	1
0	1	0	2	1	1	1	1	1	1	1	1	1	4	2	4	2	0
1	1	0	3	1	1	1	1	1	1	1	1	0	3	3	3	3	1
0	0	0	1	1	1	1	0	1	1	1	1	1	3	3	3	3	0
0	0	0	2	1	1	1	1	1	1	1	1	1	4	0	2	3	0
0	1	0	4	1	1	1	1	1	1	1	1	1	4	3	4	4	1
0	0	0	2	1	1	0	0	0	1	1	1	0	2	1	3	2	0
0	0	0	2	1	1	1	0	1	1	1	1	0	3	3	1	2	0
0	1	0	4	1	1	1	1	0	1	0	1	0	3	2	4	3	1
0	1	0	3	1	1	1	0	1	1	1	1	0	3	2	3	3	1
0	0	0	0	1	1	1	0	1	1	1	1	0	2	2	0	0	0
0	0	0	1	0	1	1	1	1	0	1	1	0	3	2	3	1	0
0	1	0	3	1	1	1	1	1	1	1	1	1	4	3	4	4	1
0	0	0	1	0	1	1	0	1	1	0	1	0	2	2	3	1	0
0	1	1	3	1	1	1	1	1	1	1	1	0	3	3	3	3	1
0	1	0	2	1	1	1	0	1	1	1	1	1	3	2	1	2	0
0	1	0	3	1	1	1	0	1	1	1	1	1	3	2	3	3	1
0	0	0	4	1	1	1	1	1	1	1	1	0	4	2	3	3	1
0	1	0	1	0	1	1	1	1	1	1	1	0	3	2	3	4	0
0	0	0	2	0	1	1	0	1	1	1	1	0	2	2	2	2	0
0	1	0	2	1	1	1	0	1	1	1	1	0	4	1	3	3	0
0	1	0	3	1	1	1	0	0	1	1	1	1	4	2	3	3	1
1	1	0	3	1	1	1	1	1	1	0	0	0	3	3	4	2	1
0	0	0	3	1	1	1	1	1	1	1	1	1	3	2	3	3	1
1	1	1	4	1	1	1	1	1	1	1	1	0	4	4	4	3	1
0	1	0	3	1	1	0	1	1	1	1	1	0	3	2	2	3	1
0	1	0	3	1	1	1	1	1	1	1	1	0	3	1	3	3	1
0	1	0	4	1	1	1	0	0	0	0	1	0	4	3	4	4	1
0	1	0	3	1	1	1	1	0	1	0	1	0	4	2	3	3	1
0	1	0	3	1	1	1	0	1	1	1	1	0	3	3	3	3	1
0	1	0	3	1	1	1	1	1	1	1	1	0	3	3	3	3	1
0	0	0	3	1	1	1	1	1	1	1	1	0	3	2	3	3	1
0	0	0	2	0	1	1	1	1	1	1	0	0	3	2	2	1	0
0	0	1	2	1	1	0	1	1	1	0	1	0	2	2	3	2	0
0	1	0	3	1	1	0	1	0	1	1	1	0	4	3	3	3	1
0	1	0	3	1	1	1	0	1	1	1	1	0	3	1	2	2	1
0	1	0	1	1	1	0	1	0	1	1	1	0	2	3	2	2	0
0	1	0	2	0	1	0	0	1	1	1	1	0	4	2	4	3	0
0	1	0	2	1	1	1	0	1	1	1	1	0	4	0	4	4	0
0	1	0	3	1	1	1	0	1	1	1	1	0	3	2	3	3	1
1	1	1	4	1	1	1	1	0	1	1	1	0	4	3	4	4	1
0	0	0	3	1	1	1	1	1	1	1	1	1	2	1	3	2	1
1	1	0	2	1	1	1	0	1	1	1	1	1	4	2	3	3	0
0	0	0	2	0	1	1	1	1	1	1	1	1	3	2	3	2	0
1	1	0	2	1	0	1	1	0	0	0	1	1	3	1	1	3	0
0	1	0	3	1	1	1	1	1	1	1	1	0	3	3	3	3	1
0	1	0	2	1	1	1	1	1	0	1	1	0	3	1	4	3	0
0	0	0	2	1	1	1	1	1	1	1	1	1	3	2	3	2	0
0	0	1	2	1	1	1	0	1	1	0	1	0	4	2	3	2	0
0	1	0	2	0	1	1	1	1	1	1	1	0	2	1	3	2	0
0	1	0	4	1	1	1	1	1	1	1	1	1	4	2	4	4	1
0	1	0	3	1	1	1	1	1	1	1	1	1	4	3	4	3	1
0	0	0	1	0	1	1	1	1	1	1	1	1	3	3	2	2	0
0	1	0	0	1	1	1	0	1	1	1	1	1	4	0	4	4	0
0	1	0	4	1	1	1	1	1	1	1	1	1	4	2	4	3	1
0	0	0	1	1	1	1	1	0	1	1	1	1	2	2	4	2	0
0	1	0	2	1	1	1	1	1	1	1	1	0	2	2	3	2	0
1	1	1	3	1	1	1	1	0	1	1	1	1	4	3	3	3	1
0	0	0	2	0	1	1	1	1	1	1	1	1	3	2	2	3	0
1	1	0	3	1	1	1	1	1	1	1	1	1	4	0	3	4	1
0	1	0	0	1	1	1	1	1	0	1	1	0	4	2	4	4	0
0	0	0	4	1	1	0	0	0	0	1	1	0	4	3	3	4	1
0	0	0	2	1	1	1	1	0	1	1	1	0	3	2	3	2	0
0	0	0	3	0	1	1	1	1	0	1	1	0	3	1	1	2	1
0	1	0	2	1	1	1	1	1	1	1	1	1	4	3	3	2	0
0	0	0	2	0	1	1	0	0	0	1	0	0	2	2	2	2	0
1	1	0	3	1	1	1	1	1	1	1	1	0	3	3	3	3	1
0	0	0	1	0	1	1	0	0	1	1	1	0	2	1	3	2	0
0	1	1	2	1	1	1	0	1	0	0	0	0	4	3	4	4	0
0	1	0	3	1	1	1	1	1	1	1	1	1	2	2	3	2	1
0	0	0	0	0	1	0	0	0	0	0	0	0	2	2	2	2	0
0	0	1	2	0	1	1	1	1	1	1	1	0	2	2	3	1	0
1	1	1	4	1	1	1	0	1	1	1	1	1	4	3	4	4	1
0	0	0	2	1	1	1	1	1	1	0	1	0	3	1	3	3	0
0	1	0	3	1	1	1	0	1	1	1	1	1	4	2	3	3	1
0	1	0	2	1	1	1	1	1	1	1	1	0	3	3	3	2	0
0	1	0	3	1	1	1	1	1	1	1	1	0	3	2	3	2	1
0	0	0	2	1	1	1	1	1	0	1	1	0	3	3	3	2	0
1	1	0	4	1	1	1	1	1	0	1	1	0	3	3	2	4	1
0	0	0	2	1	1	1	0	1	1	1	1	0	3	3	3	3	0
0	0	0	1	0	1	0	0	1	0	1	1	0	3	1	2	1	0
0	1	1	3	1	1	1	1	1	1	1	1	0	4	3	2	3	1
0	1	0	4	1	1	1	1	1	1	1	1	0	3	2	3	3	1
0	1	0	1	1	1	1	1	1	1	1	1	0	3	2	3	3	0
0	0	0	3	1	1	1	1	1	1	1	1	0	3	2	2	2	1
1	1	1	4	1	1	1	1	0	1	1	1	1	4	3	4	4	1
0	0	0	2	1	1	1	0	1	1	1	1	0	4	2	3	2	0
0	0	0	2	1	1	1	1	0	1	1	1	0	3	2	2	2	0
0	1	0	3	1	1	1	1	1	1	1	1	1	3	2	2	3	1
0	1	0	3	1	1	1	1	1	1	1	1	0	3	3	4	3	1
0	1	0	2	1	1	1	1	1	1	1	1	0	2	2	2	2	0
1	1	1	4	1	1	1	0	0	1	1	1	0	4	4	4	4	1
0	1	0	3	1	1	1	1	1	1	1	1	0	4	3	4	3	1
0	0	0	2	1	1	1	1	1	1	1	1	1	3	1	3	1	0
0	1	0	3	1	1	1	0	0	1	1	1	0	4	0	3	3	1
0	1	0	3	1	1	1	1	1	0	1	1	0	3	2	2	3	1
0	1	0	3	1	1	1	0	1	1	1	1	1	3	2	3	2	1
0	0	0	3	1	1	1	1	1	1	1	1	1	4	3	4	3	1

## Sheet: Sheet2
P1	Have you received the influenza vaccine in the past year?	0:yes 1:no
P2	Did you take the initiative to learn about flu vaccine related information？	0:yes 1:no
P3	Did you recommend the flu vaccine to the patient in the past year?	0:yes 1:no
P4	Are you willing to get the flu vaccination this year？	0:yes 1:no
P5	Did you want your family members to get the flu vaccine？	0:yes 1:no
否0是1
K1	Influenza is transmitted primarily by coughing and sneezing.	0:Disagree or do not know 1:Agree
K2	The influenza shot contains live viruses cannot cause people to get influenza.	0:Disagree or do not know 1:Agree
K3	The best time for influenza vaccination is before the influenza season.	0:Disagree or do not know 1:Agree
K4	The side effects of the influenza vaccine include:Headache	0:Disagree or do not know 1:Agree
K5	Frail people particularly who suffer from chronic diseases	0:Disagree or do not know 1:Agree
K6	Healthcare workers	0:Disagree or do not know 1:Agree
K7	Pupils and kindergarten children	0:Disagree or do not know 1:Agree
K8	Pregnant women	0:Disagree or do not know 1:Agree
A1	I think it's necessary to get the influenza vaccine.	5:SA(strongly agree) 4:A(agree) 3:N(neutral) 2:DA(disagree) 1:SDA(strongly disagree)
A2	I don't worry about the side effects of the influenza vaccine.	5:SA(strongly agree) 4:A(agree) 3:N(neutral) 2:DA(disagree) 1:SDA(strongly disagree)
A3	I think even if I never get influenza, I still need to vaccinate the influenza vaccine.	5:SA(strongly agree) 4:A(agree) 3:N(neutral) 2:DA(disagree) 1:SDA(strongly disagree)
A4	It's important for me to get the influenza vaccine every year.	5:SA(strongly agree) 4:A(agree) 3:N(neutral) 2:DA(disagree) 1:SDA(strongly disagree)

## Sheet: Sheet3
描述统计
	N	范围	最小值	最大值	均值	标准 偏差
K1	1412	1	0	1	0.986544	0.115258
K2	1412	1	0	1	0.857649	0.349534
K3	1412	1	0	1	0.725212	0.446565
K4	1412	1	0	1	0.876062	0.329627
K5	1412	1	0	1	0.895892	0.305508
K6	1412	1	0	1	0.932011	0.251816
K7	1412	1	0	1	0.953966	0.209633
K8	1412	1	0	1	0.399433	0.489955
A1	1412	4	0	4	3.11686	0.661655
A2	1412	4	0	4	2.12394	0.858241
A3	1412	4	0	4	2.9398	0.7482
A4	1412	4	0	4	2.59703	0.815211
P1	1412	1	0	1	0.167847	0.373863
P2	1412	1	0	1	0.687677	0.463605
P3	1412	1	0	1	0.183428	0.387154
P4	1412	4	0	4	2.55949	1.02968
P5	1412	1	0	1	0.808782	0.3934
有效个案数（成列）	1412
KMO 和巴特利特检验
KMO 取样适切性量数。		0.817151		可靠性统计
巴特利特球形度检验	近似卡方	3053.2		克隆巴赫 Alpha	项数
	自由度	136		0.704578	17
	显著性	0
